# Supplementary material for: FetchM: streamlining genome and metadata integration for bacterial comparative genomics
Source: Bioinform Adv. 2026 May 4;6(1):vbag124. doi: 10.1093/bioadv/vbag124 (PMC13176611; doi:10.1093/bioadv/vbag124)
Supplement: vbag124_Supplementary_Data [file vbag124_supplementary_data.zip › Supplementary_file_1.csv]

Organism Name	Assembly BioSample Accession	Assembly Accession	Assembly Name	Assembly BioProject Accession	Organism Infraspecific Names Strain	Assembly Stats Total Sequence Length	Isolation Source	Collection Date	Geographic Location	Host	Continent	Subcontinent
Vibrio cholerae	SAMN10105128	GCF_009748525.1	ASM974852v1	PRJNA492763	08-10_S23	3934141	Carrier	2008	China	Homo sapiens	Asia	Eastern Asia
Vibrio cholerae	SAMN10360547	GCF_003716405.1	ASM371640v1	PRJNA266293	2011V-1043	4112082	stool	unknown	United States	Homo sapiens	North America	Northern America
Vibrio cholerae	SAMN14214887	GCF_036441535.1	ASM3644153v1	PRJNA608955	16-VB00032	4150704	Mussels	2016	Germany	absent	Europe	Western Europe
Vibrio cholerae	SAMN14214911	GCF_036441555.1	ASM3644155v1	PRJNA608956	16-VB00033	4167357	Mussels	2016	Germany	absent	Europe	Western Europe
Vibrio cholerae	SAMN16072596	GCF_043352295.1	ASM4335229v1	PRJNA661987	I-1083	3921016	water	1982	Russia	absent	Asia	Northern Asia
Vibrio cholerae	SAMN48634477	GCF_050573195.1	ASM5057319v1	PRJNA1265882	RAHLVCL003	3966949	feces	2025	China	Homo sapiens	Asia	Eastern Asia
Vibrio cholerae	SAMN36689566	GCF_032819615.1	ASM3281961v1	PRJNA997795	N19-2998	3961264	stool	2019	Switzerland	Homo sapiens	Europe	Western Europe
Vibrio cholerae	SAMN07350479	GCF_002284235.1	ASM228423v1	PRJNA281423	OYP5F10	4088901	Oyster Pond	2009	United States	absent	North America	Northern America
Vibrio cholerae	SAMN16072618	GCF_043351675.1	ASM4335167v1	PRJNA661987	136-2016-N	4009812	water	2016	Russia	absent	Asia	Northern Asia
Vibrio cholerae	SAMD00180620	GCF_023166165.1	ASM2316616v1	PRJDB8600	RIMD 2214290	3851764	unknown	1973	India	absent	Asia	Southern Asia
Vibrio cholerae	SAMN12168604	GCF_006802715.1	ASM680271v1	PRJNA551929	A12JL4W21	4029106	water	2012	Austria	absent	Europe	Western Europe
Vibrio cholerae	SAMN02693892	GCF_000736785.1	GFC_14	PRJNA242443	1421-77	3969137	Diarrhea	1977	India	Homo sapiens	Asia	Southern Asia
Vibrio cholerae	SAMN07192612	GCF_002196055.1	ASM219605v1	PRJNA389223	P-18748	3961379	feces	2004	Russia	Homo sapiens	Asia	Northern Asia
Vibrio cholerae	SAMN12057850	GCF_008083915.1	ASM808391v1	PRJNA548872	N2783	4199502	unknown	unknown	unknown	absent	unknown	unknown
Vibrio cholerae	SAMN53475256	GCF_054106145.1	ASM5410614v1	PRJNA1265882	RAHLVCL020	3867623	blood	2025	China	Homo sapiens	Asia	Eastern Asia
Vibrio cholerae	SAMN28767352	GCF_024745555.1	ASM2474555v1	PRJNA843723	ISF-208-1	4468326	raw shrimp	2016	Thailand	absent	Asia	South-Eastern Asia
Vibrio cholerae	SAMN28767354	GCF_024745585.1	ASM2474558v1	PRJNA843723	ISF-208-5	4477917	raw shrimp	2016	Thailand	absent	Asia	South-Eastern Asia
Vibrio cholerae	SAMN13404286	GCF_035782115.1	ASM3578211v1	PRJNA593663	R18275	3897923	environment	1992	Brazil	unknown	South America	South America
Vibrio cholerae	SAMN07599808	GCF_002808355.1	ASM280835v1	PRJNA371610	S042100	4042390	household water source	2013	Bangladesh	absent	Asia	Southern Asia
Vibrio cholerae	SAMN13704154	GCF_013111095.1	ASM1311109v1	PRJNA598367	EDC_705	4019357	environmental	2015	Bangladesh	absent	Asia	Southern Asia
Vibrio cholerae	SAMN02693890	GCF_000736925.1	GFC_12	PRJNA242443	981-75	4034493	Diarrhea	1975	India	Homo sapiens	Asia	Southern Asia
Vibrio cholerae	SAMN12169090	GCF_006802145.1	ASM680214v1	PRJNA551929	P12-CHT68-05	4014417	unknown	2005	Austria	Homo sapiens	Europe	Western Europe
Vibrio cholerae	SAMN16267985	GCF_026616085.1	ASM2661608v1	PRJNA665749	NIHE_11	4034268	unknown	2010	Vietnam	Homo sapiens	Asia	South-Eastern Asia
Vibrio cholerae	SAMN13704153	GCF_013111125.1	ASM1311112v1	PRJNA598367	EDC_702	4032102	environmental	2015	Bangladesh	absent	Asia	Southern Asia
Vibrio cholerae	SAMEA3257723	GCF_001292745.1	V. cholerae 116-17b	PRJEB8515		4125773	New Delhi seepage water sample	absent	India	absent	Asia	Southern Asia
Vibrio cholerae	SAMN39528351	GCF_036348235.1	ASM3634823v1	PRJNA1067388	FJ22FZ0118	3952475	river	2022	China	absent	Asia	Eastern Asia
Vibrio cholerae	SAMN39525491	GCF_036281765.1	ASM3628176v1	PRJNA1067388	FJ22FZ0127VC	4070264	unknown	2022	China	Silver sillago	Asia	Eastern Asia
Vibrio cholerae	SAMN02693886	GCF_000736795.1	GFC_8	PRJNA242443	5473-62	3913714	Diarrhea	1962	Philippines	Homo sapiens	Asia	South-Eastern Asia
Vibrio cholerae	SAMN53475254	GCF_054106215.1	ASM5410621v1	PRJNA1265882	RAHLVCL018	4192567	feces	2025	China	Homo sapiens	Asia	Eastern Asia
Vibrio cholerae	SAMN08982510	GCF_003348575.1	ASM334857v1	PRJNA281423	BD38	3903982	water	2013	Bangladesh	absent	Asia	Southern Asia
Vibrio cholerae	SAMN12168587	GCF_006802915.1	ASM680291v1	PRJNA551929	A120618Z1	4092216	zooplankton	2012	Austria	absent	Europe	Western Europe
Vibrio cholerae	SAMN49764492	GCF_051906115.1	ASM5190611v1	PRJNA1285434	VCBVTN202401	4035363	blood	2024	Vietnam	Homo sapiens	Asia	South-Eastern Asia
Vibrio cholerae	SAMN16268016	GCF_026613915.1	ASM2661391v1	PRJNA665749	NIHE_42	4035659	Environment	unknown	Vietnam	unknown	Asia	South-Eastern Asia
Vibrio cholerae	SAMN07599826	GCF_002807825.1	ASM280782v1	PRJNA371610	220076-6	4043584	stool	2014	Bangladesh	Homo sapiens	Asia	Southern Asia
Vibrio cholerae O1 biovar El Tor	SAMN04417215	GCF_001517845.1	ASM151784v1	PRJNA308888	M1275	4124381	feces	1993	Russia	Homo sapiens	Asia	Northern Asia
Vibrio cholerae	SAMN07599824	GCF_002807875.1	ASM280787v1	PRJNA371610	330920_B	4044638	stool	2013	Bangladesh	Homo sapiens	Asia	Southern Asia
Vibrio cholerae	SAMN13897707	GCF_013111385.1	ASM1311138v1	PRJNA266293	2012EL-1765	3942227	environmental	2012	Haiti	absent	North America	Caribbean
Vibrio cholerae O1 biovar El Tor	SAMN03417811	GCF_000960915.1	ASM96091v1	PRJNA278330	M1429	4040011	stool	2004	Russia	Homo sapiens	Asia	Northern Asia
Vibrio cholerae	SAMN36689547	GCF_032820355.1	ASM3282035v1	PRJNA997795	N17-2730	3950897	unknown	2017	Switzerland	Homo sapiens	Europe	Western Europe
Vibrio cholerae	SAMN14418884	GCF_013111965.1	ASM1311196v1	PRJNA266293	2012EL-1759	3936602	environmental	2012	Haiti	absent	North America	Caribbean
Vibrio cholerae	SAMN13404285	GCF_035782235.1	ASM3578223v1	PRJNA593663	R18301	4146837	environment	2001	Brazil	unknown	South America	South America
Vibrio cholerae	SAMN03104860	GCF_000789155.1	ASM78915v1	PRJNA263670	2012HC-12	4022401	Stool, Clinical	2012	Haiti	Homo sapiens	North America	Caribbean
Vibrio cholerae	SAMN03104861	GCF_000789075.1	ASM78907v1	PRJNA263670	2012HC-15	4048930	Stool, Clinical	2012	Haiti	Homo sapiens	North America	Caribbean
Vibrio cholerae	SAMN36689544	GCF_032820615.1	ASM3282061v1	PRJNA997795	N17-1650	3867283	stool	2017	Switzerland	Homo sapiens	Europe	Western Europe
Vibrio cholerae	SAMN06711158	GCF_002114205.1	ASM211420v1	PRJNA382625	617	3960877	feces	unknown	Ukraine	Homo sapiens	Europe	Eastern Europe
Vibrio cholerae	SAMN13897688	GCF_013111745.1	ASM1311174v1	PRJNA266293	M19	3901603	Pure culture	2004	Mexico	Homo sapiens	North America	Central America
Vibrio cholerae	SAMD00180611	GCF_023165765.1	ASM2316576v1	PRJDB8600	RIMD 2214282	3930519	unknown	1973	India	absent	Asia	Southern Asia
Vibrio cholerae	SAMN16268057	GCF_026613115.1	ASM2661311v1	PRJNA665749	NIHE_83	4167835	Environment	unknown	Vietnam	unknown	Asia	South-Eastern Asia
Vibrio cholerae	SAMN08984087	GCF_003348985.1	ASM334898v1	PRJNA281423	OYP6F09	3896711	Oyster Pond	2009	United States	absent	North America	Northern America
Vibrio cholerae	SAMEA889227	GCF_001251435.1	4370_3#6	PRJEB2215	7687	4030860	unknown	2009	Kenya	Homo sapiens	Africa	Eastern Africa
Vibrio cholerae	SAMN09580376	GCF_003312945.1	ASM331294v1	PRJNA479571	09_113	4001106	blood	2018	Brazil	Homo sapiens	South America	South America
Vibrio cholerae	SAMN13897690	GCF_013111685.1	ASM1311168v1	PRJNA266293	M20	3962874	Pure culture	2006	Mexico	Homo sapiens	North America	Central America
Vibrio cholerae	SAMN08984088	GCF_003348965.1	ASM334896v1	PRJNA281423	OYP6G01	3850126	Oyster Pond	2009	United States	absent	North America	Northern America
Vibrio cholerae	SAMN13387507	GCF_009728325.1	V_cholerae_str_5765Az	PRJNA591762	5765Az	3924071	unknown	1991	Azerbaijan	Homo sapiens	Asia	Western Asia
Vibrio cholerae	SAMN42500393	GCF_052113065.1	ASM5211306v1	PRJNA1136010	VC36	3948853	freshwater	1993	Argentina	absent	South America	South America
Vibrio cholerae	SAMN07411659	GCF_003594565.1	ASM359456v1	PRJNA395626	MGL788	4103418	water	2002	Bangladesh	absent	Asia	Southern Asia
Vibrio cholerae	SAMN29637726	GCF_024495705.1	ASM2449570v1	PRJNA857825	SG_013	3917187	envrionmental	2021	South Korea	absent	Asia	Eastern Asia
Vibrio cholerae	SAMD00180640	GCF_023166745.1	ASM2316674v1	PRJDB8600	RIMD 2214308	4003609	unknown	1977	India	absent	Asia	Southern Asia
Vibrio cholerae	SAMN07350481	GCF_002284185.1	ASM228418v1	PRJNA281423	OYP6E07	3957612	Oyster Pond	2009	United States	absent	North America	Northern America
Vibrio cholerae	SAMN06768132	GCF_002196105.1	ASM219610v1	PRJNA383627	147	4107181	water sample	2016	Ukraine	unknown	Europe	Eastern Europe
Vibrio cholerae	SAMD00180629	GCF_023166345.1	ASM2316634v1	PRJDB8600	RIMD 2214298	4015234	unknown	1975	India	absent	Asia	Southern Asia
Vibrio cholerae	SAMN08982526	GCF_003347725.1	ASM334772v1	PRJNA281423	BD58	3957791	water	2013	Bangladesh	absent	Asia	Southern Asia
Vibrio cholerae	SAMN12057861	GCF_008083685.1	ASM808368v1	PRJNA548872	N2794	3982497	unknown	unknown	unknown	absent	unknown	unknown
Vibrio cholerae	SAMN12057853	GCF_008083865.1	ASM808386v1	PRJNA548872	N2786	4101034	unknown	unknown	unknown	absent	unknown	unknown
Vibrio cholerae	SAMN54916402	GCF_055523155.1	ASM5552315v1	PRJNA1414902	MTI83	4013930	stool	2024	Bangladesh	Homo sapiens	Asia	Southern Asia
Vibrio cholerae	SAMN12168619	GCF_006802495.1	ASM680249v1	PRJNA551929	A12JL36W17	4123724	water	2012	Austria	absent	Europe	Western Europe
Vibrio cholerae	SAMN12057816	GCF_008084655.1	ASM808465v1	PRJNA548872	N2742	3909733	unknown	unknown	unknown	absent	unknown	unknown
Vibrio cholerae	SAMN15808370	GCF_014654575.1	ASM1465457v1	PRJNA656914	H9	4042369	stool	2017	Qatar	Homo sapiens	Asia	Western Asia
Vibrio cholerae	SAMN13165149	GCF_019400755.1	ASM1940075v1	PRJNA449860	234_01	3883076	Sewer	2018	Brazil	absent	South America	South America
Vibrio cholerae	SAMD00180560	GCF_023164185.1	ASM2316418v1	PRJDB8600	RIMD 2214418	4109508	unknown	1993	Indonesia	absent	Asia	South-Eastern Asia
Vibrio cholerae	SAMN36689555	GCF_032820035.1	ASM3282003v1	PRJNA997795	N18-1761	4036217	stool	2018	Switzerland	Homo sapiens	Europe	Western Europe
Vibrio cholerae	SAMN40160523	GCF_037150515.1	ASM3715051v1	PRJNA1081302	non-O1/non-O139	4212583	water	2022	Spain	absent	Europe	Southern Europe
Vibrio cholerae	SAMN13897700	GCF_013111495.1	ASM1311149v1	PRJNA266293	2012EL-1769	3895416	environmental	2012	Haiti	absent	North America	Caribbean
Vibrio cholerae	SAMN12168610	GCF_006802605.1	ASM680260v1	PRJNA551929	A12JL5W14	4053964	water	2012	Austria	absent	Europe	Western Europe
Vibrio cholerae	SAMN08919088	GCF_003057775.1	ASM305777v1	PRJNA449860	A3_296	3774522	blood	2017	Brazil	Homo sapiens	South America	South America
Vibrio cholerae	SAMN41189539	GCF_039615275.1	ASM3961527v1	PRJNA1107574	VC716	3995420	unknown	1962	Japan	Animal	Asia	Eastern Asia
Vibrio cholerae	SAMN02821160	GCF_001543505.1	ASM154350v1	PRJNA251402	Drakes2013	4042766	unknown	2013	United States	oysters	North America	Northern America
Vibrio cholerae	SAMD00180490	GCF_023163525.1	ASM2316352v1	PRJDB8600	RIMD 2214249	4061386	unknown	1962	India	absent	Asia	Southern Asia
Vibrio cholerae	SAMN13897702	GCF_013111515.1	ASM1311151v1	PRJNA266293	PivertFAT2Aug	3809990	environmental	2012	Haiti	absent	North America	Caribbean
Vibrio cholerae	SAMN07350482	GCF_002284175.1	ASM228417v1	PRJNA281423	OYP6F08	3912172	Oyster Pond	2009	United States	absent	North America	Northern America
Vibrio cholerae	SAMN06196910	GCF_017426825.1	ASM1742682v1	PRJNA359496	DL2116	4120548	water	2008	United States	absent	North America	Northern America
Vibrio cholerae	SAMN29328604	GCF_041447575.1	ASM4144757v1	PRJNA852399	Vc512	4157174	aquaculture sediment of freshwater fish	2021	China	absent	Asia	Eastern Asia
Vibrio cholerae	SAMN05590423	GCF_001857425.1	ASM185742v1	PRJNA339415	2633-78	3902363	Sewage	1978	Brazil	absent	South America	South America
Vibrio cholerae	SAMN38476513	GCF_046439555.1	ASM4643955v1	PRJNA1035537	IRLE0047	3929895	Estuarine biome [ENVO:01000020]	2018	United States	absent	North America	Northern America
Vibrio cholerae	SAMN43111401	GCF_047830805.1	ASM4783080v1	PRJNA1146769	MN06	4200812	stool	2011	Bangladesh	Homo sapiens	Asia	Southern Asia
Vibrio cholerae	SAMN53475255	GCF_054106185.1	ASM5410618v1	PRJNA1265882	RAHLVCL019	4083337	feces	2025	China	Homo sapiens	Asia	Eastern Asia
Vibrio cholerae O1 biovar El Tor str. N16961	SAMEA3231217	GCF_000946735.1	Vibrio cholerae G_298 Guinea	PRJEB8346	G_298 Guinea	4003500	absent	absent	absent	absent	absent	absent
Vibrio cholerae	SAMN08622871	GCF_053283405.1	ASM5328340v1	PRJNA436241	16-VB00145	4139211	unknown	2016	Germany	duck	Europe	Western Europe
Vibrio cholerae	SAMN48634484	GCF_050573315.1	ASM5057331v1	PRJNA1265882	RAHLVCL014	3856489	blood	2025	China	Homo sapiens	Asia	Eastern Asia
Vibrio cholerae	SAMN37977901	GCF_037462535.1	ASM3746253v1	PRJNA1031992	18-VB00589	4064370	water	2018	Germany	absent	Europe	Western Europe
Vibrio cholerae	SAMN10105125	GCF_009748555.1	ASM974855v1	PRJNA492763	07-19_S123	3985996	Carrier	2007	China	Homo sapiens	Asia	Eastern Asia
Vibrio cholerae	SAMN48634476	GCF_050573335.1	ASM5057333v1	PRJNA1265882	RAHLVCL002	4069606	feces	2025	China	Homo sapiens	Asia	Eastern Asia
Vibrio cholerae	SAMN12057837	GCF_008084075.1	ASM808407v1	PRJNA548872	N2768	3983730	unknown	unknown	unknown	absent	unknown	unknown
Vibrio cholerae	SAMN12168612	GCF_006802595.1	ASM680259v1	PRJNA551929	A12JL5W24	4031254	water	2012	Austria	absent	Europe	Western Europe
Vibrio cholerae	SAMN08984051	GCF_003349755.1	ASM334975v1	PRJNA281423	OYP2A04	3916344	Oyster Pond	2009	United States	absent	North America	Northern America
Vibrio cholerae O1 biovar El Tor	SAMN04534545	GCF_001597715.2	ASM159771v2	PRJNA276767	I-1181	4126659	stool	1994	Russia	Homo sapiens	Asia	Northern Asia
Vibrio cholerae	SAMN12168983	GCF_006802345.1	ASM680234v1	PRJNA551929	A12JL36W75	3978163	water	2012	Austria	absent	Europe	Western Europe
Vibrio cholerae	SAMN06806565	GCF_002196375.1	ASM219637v1	PRJNA383788	M1337	4005292	feces	unknown	Russia	Homo sapiens	Asia	Northern Asia
Vibrio cholerae	SAMN02693893	GCF_000736775.1	GFC_15	PRJNA242443	984-81	3946950	Diarrhea	1981	India	Homo sapiens	Asia	Southern Asia
Vibrio cholerae	SAMN13404283	GCF_035782195.1	ASM3578219v1	PRJNA593663	R18292	3893581	environment	1997	Brazil	unknown	South America	South America
Vibrio cholerae	SAMN06196911	GCF_017426885.1	ASM1742688v1	PRJNA359496	DL2117	4122195	water	2008	United States	absent	North America	Northern America
Vibrio cholerae	SAMN16268017	GCF_026613945.1	ASM2661394v1	PRJNA665749	NIHE_43	3956276	Environment	unknown	Vietnam	unknown	Asia	South-Eastern Asia
Vibrio cholerae	SAMN07599807	GCF_002808155.1	ASM280815v1	PRJNA371610	S002604	4045052	household water source	2014	Bangladesh	absent	Asia	Southern Asia
Vibrio cholerae	SAMN42500395	GCF_052113025.1	ASM5211302v1	PRJNA1136010	VC58	4023302	freshwater	1993	Argentina	absent	South America	South America
Vibrio cholerae	SAMD00180547	GCF_023163945.1	ASM2316394v1	PRJDB8600	RIMD 2214407	3956468	unknown	1991	Japan	absent	Asia	Eastern Asia
Vibrio cholerae	SAMN42500391	GCF_052113105.1	ASM5211310v1	PRJNA1136010	VC3	3942239	freshwater	1992	Argentina	absent	South America	South America
Vibrio cholerae O1 biovar El Tor	SAMN04023227	GCF_001281585.1	ASM128158v1	PRJNA294354	31	4041947	unknown	2011	Ukraine	Homo sapiens	Europe	Eastern Europe
Vibrio cholerae	SAMN08984079	GCF_003349145.1	ASM334914v1	PRJNA281423	OYP6D07	3943370	Oyster Pond	2009	United States	absent	North America	Northern America
Vibrio cholerae	SAMN42500399	GCF_052112945.1	ASM5211294v1	PRJNA1136010	VC95	3979613	freshwater	1994	Argentina	absent	South America	South America
Vibrio cholerae	SAMN42500398	GCF_052112985.1	ASM5211298v1	PRJNA1136010	VC92	3984080	freshwater	1993	Argentina	absent	South America	South America
Vibrio cholerae	SAMN08395532	GCF_002911455.1	ASM291145v1	PRJNA431599	5879	3982623	unknown	1972	Russia	Homo sapiens	Asia	Northern Asia
Vibrio cholerae O1 biovar El Tor	SAMN11358765	GCF_004801035.1	ASM480103v1	PRJNA531461	M893	3971208	stool	1970	Northern Asia	Homo sapiens	Asia	Northern Asia
Vibrio cholerae	SAMN17159931	GCF_016456905.1	ASM1645690v1	PRJNA687920	Vc732	3985885	shrimp	2015	China	absent	Asia	Eastern Asia
Vibrio cholerae	SAMN12572458	GCF_008369605.1	ASM836960v1	PRJNA560225	RFB16	4138412	North Park Lake	2017	United States	absent	North America	Northern America
Vibrio cholerae	SAMN17159930	GCF_016456925.1	ASM1645692v1	PRJNA687920	Vc731	4045738	shrimp	2015	China	absent	Asia	Eastern Asia
Vibrio cholerae	SAMN16268013	GCF_026613975.1	ASM2661397v1	PRJNA665749	NIHE_39	3864266	Environment	unknown	Vietnam	unknown	Asia	South-Eastern Asia
Vibrio cholerae	SAMN31618921	GCF_026768315.1	ASM2676831v1	PRJNA898631	KBR06	3964744	cell culture	2021	Bangladesh	Homo sapiens	Asia	Southern Asia
Vibrio cholerae	SAMN16267994	GCF_026615855.1	ASM2661585v1	PRJNA665749	NIHE_20	4098542	unknown	2007	Vietnam	Homo sapiens	Asia	South-Eastern Asia
Vibrio cholerae	SAMN06263879	GCF_002098345.1	ASM209834v1	PRJNA363983	CISM_300208	4039049	stool	2008	Mozambique	Homo sapiens	Africa	Eastern Africa
Vibrio cholerae	SAMN06263842	GCF_002099055.1	ASM209905v1	PRJNA363983	CISM_0015	4038651	stool	2002	Mozambique	Homo sapiens	Africa	Eastern Africa
Vibrio cholerae	SAMN03104862	GCF_000789055.1	ASM78905v1	PRJNA263670	2012HC-16	4058831	Stool, Clinical	2012	Haiti	Homo sapiens	North America	Caribbean
Vibrio cholerae	SAMN10360551	GCF_003716375.1	ASM371637v1	PRJNA266293	K2802	3923963	unknown	unknown	United States	unknown	North America	Northern America
Vibrio cholerae	SAMN13387509	GCF_009728375.1	V_cholerae_str_8048	PRJNA591763	8048	4103351	unknown	1994	Russia	Homo sapiens	Asia	Northern Asia
Vibrio cholerae	SAMN04417214	GCF_001641705.1	ASM164170v1	PRJNA308887	M1524	3961165	environmental	2013	Russia	absent	Asia	Northern Asia
Vibrio cholerae	SAMN04376920	GCF_001515095.1	ASM151509v1	PRJNA307219	ME-7	3969186	water sample	1966	India	absent	Asia	Southern Asia
Vibrio cholerae	SAMN07599825	GCF_002807865.1	ASM280786v1	PRJNA371610	220075-6	3954018	stool	2014	Bangladesh	Homo sapiens	Asia	Southern Asia
Vibrio cholerae	SAMN04417201	GCF_001641685.1	ASM164168v1	PRJNA308883	M1518	4014173	environmental	2012	Russia	absent	Asia	Northern Asia
Vibrio cholerae	SAMN12168577	GCF_006803105.1	ASM680310v1	PRJNA551929	A110704W4	4034758	water	2011	Austria	absent	Europe	Western Europe
Vibrio cholerae	SAMN07411660	GCF_003594535.1	ASM359453v1	PRJNA395625	MGL2619	4212087	water	2005	Bangladesh	absent	Asia	Southern Asia
Vibrio cholerae O1 biovar El Tor	SAMN03100020	GCF_000965285.1	ASM96528v1	PRJNA263386	R17644	4020247	stool	1997	Russia	Homo sapiens	Asia	Northern Asia
Vibrio cholerae	SAMN16072606	GCF_027921665.1	ASM2792166v1	PRJNA661987	9-06	3959527	water	2006	Russia	absent	Asia	Northern Asia
Vibrio cholerae	SAMN37977884	GCF_037462915.1	ASM3746291v1	PRJNA1031992	18-VB00197	4033766	water	2017	Germany	absent	Europe	Western Europe
Vibrio cholerae	SAMN06263888	GCF_002098135.1	ASM209813v1	PRJNA363983	CISM_382	4038086	stool	unknown	Mozambique	Homo sapiens	Africa	Eastern Africa
Vibrio cholerae	SAMN25185373	GCF_024105835.1	ASM2410583v1	PRJNA799662	PGB-VCH018	4002022	Tap water	2018	Algeria	absent	Africa	Northern Africa
Vibrio cholerae O1 biovar El Tor	SAMN02585803	GCF_000735705.2	ASM73570v2	PRJNA235385	I-1263	4045064	stool of patient with cholera	1997	Russia	Homo sapiens	Asia	Northern Asia
Vibrio cholerae	SAMN08984056	GCF_003349365.1	ASM334936v1	PRJNA281423	OYP2H11	3890143	Oyster Pond	2009	United States	absent	North America	Northern America
Vibrio cholerae	SAMN11318966	GCF_009653605.1	ASM965360v1	PRJNA530573	Santiago	4071762	feces	2018	Chile	Homo sapiens	South America	South America
Vibrio cholerae	SAMN06099135	GCF_002102575.1	ASM210257v1	PRJNA355961	G_33	3933642	stool	1986	Guinea	Homo sapiens	Africa	Western Africa
Vibrio cholerae O1 biovar El Tor	SAMN02666511	GCF_000705295.1	V.cholerae O1 biovar El Tor str. M-1293	PRJNA239574	M-1293	4104797	unknown	1994	Russia	Homo sapiens	Asia	Northern Asia
Vibrio cholerae	SAMN16267998	GCF_026614295.1	ASM2661429v1	PRJNA665749	NIHE_24	4034299	unknown	2008	Vietnam	Homo sapiens	Asia	South-Eastern Asia
Vibrio cholerae	SAMN04417245	GCF_001521835.1	ASM152183v1	PRJNA308893	M888	4041101	unknown	1970	Russia	Homo sapiens	Asia	Northern Asia
Vibrio cholerae	SAMN08984091	GCF_003348905.1	ASM334890v1	PRJNA281423	OYP7B07	3870062	Oyster Pond	2009	United States	absent	North America	Northern America
Vibrio cholerae	SAMD00180491	GCF_023163505.1	ASM2316350v1	PRJDB8600	RIMD 2214348	4077410	unknown	1989	Japan	absent	Asia	Eastern Asia
Vibrio cholerae	SAMN13897691	GCF_013111675.1	ASM1311167v1	PRJNA266293	M3	3867303	Pure culture	2000	Mexico	Homo sapiens	North America	Central America
Vibrio cholerae	SAMN17159925	GCF_016457065.1	ASM1645706v1	PRJNA687920	Vc516	4198026	shrimp	2015	China	absent	Asia	Eastern Asia
Vibrio cholerae O1 biovar El Tor	SAMN03436197	GCF_000966375.1	ASM96637v1	PRJNA279020	P18899-D	3996106	unknown	2006	Russia	unknown	Asia	Northern Asia
Vibrio cholerae	SAMN09404502	GCF_003260135.1	ASM326013v1	PRJNA475810	60555434	3918371	urine	2017	Australia	Homo sapiens	Oceania	Australia and New Zealand
Vibrio cholerae	SAMN15808372	GCF_014654495.1	ASM1465449v1	PRJNA656914	H12	4027045	stool	2017	Qatar	Homo sapiens	Asia	Western Asia
Vibrio cholerae	SAMN15808368	GCF_014654625.1	ASM1465462v1	PRJNA656914	H6A	4039820	stool	2017	Qatar	Homo sapiens	Asia	Western Asia
Vibrio cholerae	SAMD00180510	GCF_023162765.1	ASM2316276v1	PRJDB8600	RIMD 2214369	3930687	unknown	1991	India	absent	Asia	Southern Asia
Vibrio cholerae	SAMN06806438	GCF_002196255.1	ASM219625v1	PRJNA383768	85	3979842	feces	unknown	Ukraine	Homo sapiens	Europe	Eastern Europe
Vibrio cholerae	SAMN10963736	GCF_004310265.1	ASM431026v1	PRJNA523119	VCE232	3938689	Environment	1980	India	unknown	Asia	Southern Asia
Vibrio cholerae	SAMN06263867	GCF_002098525.1	ASM209852v1	PRJNA363983	CISM_151	4037351	stool	2003	Mozambique	Homo sapiens	Africa	Eastern Africa
Vibrio cholerae	SAMN06196909	GCF_017426845.1	ASM1742684v1	PRJNA359496	DL2115	4119886	water	2008	United States	absent	North America	Northern America
Vibrio cholerae	SAMN08984054	GCF_003349405.1	ASM334940v1	PRJNA281423	OYP2C01	3996721	Oyster Pond	2009	United States	absent	North America	Northern America
Vibrio cholerae	SAMN36689564	GCF_032819675.1	ASM3281967v1	PRJNA997795	N19-2759	4079041	stool	2019	Switzerland	Homo sapiens	Europe	Western Europe
Vibrio cholerae	SAMN16267993	GCF_026615875.1	ASM2661587v1	PRJNA665749	NIHE_19	4098196	unknown	2007	Vietnam	Homo sapiens	Asia	South-Eastern Asia
Vibrio cholerae	SAMN17159942	GCF_016456575.1	ASM1645657v1	PRJNA687920	Vc3018	4028630	shrimp	2019	China	absent	Asia	Eastern Asia
Vibrio cholerae	SAMN17159941	GCF_016456615.1	ASM1645661v1	PRJNA687920	Vc3017	4057816	shrimp	2019	China	absent	Asia	Eastern Asia
Vibrio cholerae	SAMN17159943	GCF_016456655.1	ASM1645665v1	PRJNA687920	Vc3019	4045779	shrimp	2019	China	absent	Asia	Eastern Asia
Vibrio cholerae	SAMN12671086	GCF_008370425.1	ASM837042v1	PRJNA563264	M1516	4030475	river water	2012	Russia	unknown	Asia	Northern Asia
Vibrio cholerae	SAMN28767353	GCF_024745565.1	ASM2474556v1	PRJNA843723	ISF-208-2	4441697	raw shrimp	2016	Thailand	absent	Asia	South-Eastern Asia
Vibrio cholerae	SAMN10105160	GCF_009747875.1	ASM974787v1	PRJNA492763	09-31_S44	3974604	patient	2009	China	Homo sapiens	Asia	Eastern Asia
Vibrio cholerae	SAMN11877825	GCF_030464145.1	ASM3046414v1	PRJNA545187	20-18	4036539	water	2018	Russia	unknown	Asia	Northern Asia
Vibrio cholerae	SAMN17159934	GCF_016456875.1	ASM1645687v1	PRJNA687920	Vc2573	4278809	shrimp	2017	China	absent	Asia	Eastern Asia
Vibrio cholerae	SAMN12168615	GCF_006802555.1	ASM680255v1	PRJNA551929	A12JL5W86	4075989	water	2012	Austria	absent	Europe	Western Europe
Vibrio cholerae	SAMN08982523	GCF_003347775.1	ASM334777v1	PRJNA281423	BD55	3939905	water	2013	Bangladesh	absent	Asia	Southern Asia
Vibrio cholerae	SAMN08982521	GCF_003347855.1	ASM334785v1	PRJNA281423	BD53	3855119	water	2013	Bangladesh	absent	Asia	Southern Asia
Vibrio cholerae	SAMD00180649	GCF_023167345.1	ASM2316734v1	PRJDB8600	RIMD 2214318	3973631	unknown	1977	India	absent	Asia	Southern Asia
Vibrio cholerae	SAMN39524506	GCF_037196025.1	ASM3719602v1	PRJNA1067347	vc-MS2-2	4062950	shrimp	2023	China	absent	Asia	Eastern Asia
Vibrio cholerae	SAMN16268041	GCF_026613455.1	ASM2661345v1	PRJNA665749	NIHE_67	3966574	Environment	2014	Vietnam	unknown	Asia	South-Eastern Asia
Vibrio cholerae	SAMN14354969	GCF_039737155.1	ASM3973715v1	PRJNA611964	VC703724	3917266	stool	unknown	Pakistan	Homo sapiens	Asia	Southern Asia
Vibrio cholerae	SAMN10084447	GCF_003594945.1	ASM359494v1	PRJNA491705	D1	4139713	Maumee River	2017	United States	Homo sapiens	North America	Northern America
Vibrio cholerae	SAMN48634486	GCF_050572915.1	ASM5057291v1	PRJNA1265882	RAHLVCL017	3888334	blood	2025	China	Homo sapiens	Asia	Eastern Asia
Vibrio cholerae	SAMN11125682	GCF_004358225.1	ASM435822v1	PRJNA527015	123AZ	3919566	clinical sample	1977	Azerbaijan	Homo sapiens	Asia	Western Asia
Vibrio cholerae	SAMD00180624	GCF_023166245.1	ASM2316624v1	PRJDB8600	RIMD 2214294	4076048	unknown	1975	India	absent	Asia	Southern Asia
Vibrio cholerae	SAMN06263903	GCF_002097825.1	ASM209782v1	PRJNA363983	CISM_780298.0	4194523	stool	unknown	Mozambique	Homo sapiens	Africa	Eastern Africa
Vibrio cholerae	SAMN13704151	GCF_013111195.1	ASM1311119v1	PRJNA598367	EDC_696	4020053	environmental	2015	Bangladesh	absent	Asia	Southern Asia
Vibrio cholerae	SAMN16072620	GCF_043351705.1	ASM4335170v1	PRJNA661987	487-19	4053605	water	2019	Russia	absent	Asia	Northern Asia
Vibrio cholerae	SAMN16268004	GCF_026614135.1	ASM2661413v1	PRJNA665749	NIHE_30	4055017	unknown	2010	Vietnam	Homo sapiens	Asia	South-Eastern Asia
Vibrio cholerae	SAMN16268001	GCF_026614275.1	ASM2661427v1	PRJNA665749	NIHE_27	4035016	unknown	2010	Vietnam	Homo sapiens	Asia	South-Eastern Asia
Vibrio cholerae	SAMN13897696	GCF_013111585.1	ASM1311158v1	PRJNA266293	M8	3836143	Pure culture	2000	Mexico	Homo sapiens	North America	Central America
Vibrio cholerae O1 biovar El Tor	SAMN11358940	GCF_004801055.1	ASM480105v1	PRJNA531465	M1062	3947411	stool	1970	Northern Asia	Homo sapiens	Asia	Northern Asia
Vibrio cholerae	SAMN06263896	GCF_002097995.1	ASM209799v1	PRJNA363983	CISM_655664.3	4167720	stool	unknown	Mozambique	Homo sapiens	Africa	Eastern Africa
Vibrio cholerae	SAMN06263866	GCF_002098555.1	ASM209855v1	PRJNA363983	CISM_147	4196567	stool	2003	Mozambique	Homo sapiens	Africa	Eastern Africa
Vibrio cholerae O1 biovar El Tor	SAMN03371481	GCF_000939665.1	ASM93966v1	PRJNA276171	MAK97	3894875	Human stool	1937	Indonesia	Homo sapiens	Asia	South-Eastern Asia
Vibrio cholerae	SAMN06263873	GCF_002098415.1	ASM209841v1	PRJNA363983	CISM_188	4196807	stool	2003	Mozambique	Homo sapiens	Africa	Eastern Africa
Vibrio cholerae	SAMD00180519	GCF_023162945.1	ASM2316294v1	PRJDB8600	RIMD 2214379	4064748	unknown	1993	India	absent	Asia	Southern Asia
Vibrio cholerae	SAMN08984086	GCF_003349545.1	ASM334954v1	PRJNA281423	OYP6F07	3963402	Oyster Pond	2009	United States	absent	North America	Northern America
Vibrio cholerae	SAMN16268005	GCF_026614115.1	ASM2661411v1	PRJNA665749	NIHE_31	4036075	unknown	2010	Vietnam	Homo sapiens	Asia	South-Eastern Asia
Vibrio cholerae O1 biovar El Tor	SAMN04023224	GCF_001281595.1	ASM128159v1	PRJNA294351	39	4024490	wastewater CND number 8	2011	Ukraine	absent	Europe	Eastern Europe
Vibrio cholerae	SAMN38476532	GCF_046437605.1	ASM4643760v1	PRJNA1035537	IRLE0122	4024379	Estuarine biome [ENVO:01000020]	2019	United States	absent	North America	Northern America
Vibrio cholerae	SAMN39524505	GCF_037196065.1	ASM3719606v1	PRJNA1067347	vc-MS2-1	4137749	shrimp	2023	China	absent	Asia	Eastern Asia
Vibrio cholerae	SAMN12640650	GCF_008269345.1	ASM826934v1	PRJNA562420	136	3988544	water	2018	Russia	Homo sapiens	Asia	Northern Asia
Vibrio cholerae	SAMEA4673371	GCF_902810005.1	26237_7#49	PRJEB35844	4772STDY6941189	4016927	absent	absent	Argentina	absent	South America	South America
Vibrio cholerae O1 biovar El Tor	SAMN03014087	GCF_000753725.1	ASM75372v1	PRJNA259898	MAK676	3937648	stool	1937	Indonesia	Homo sapiens	Asia	South-Eastern Asia
Vibrio cholerae	SAMN48634482	GCF_050573355.1	ASM5057335v1	PRJNA1265882	RAHLVCL008	4055704	feces	2025	China	Homo sapiens	Asia	Eastern Asia
Vibrio cholerae	SAMN12168601	GCF_006802785.1	ASM680278v1	PRJNA551929	A121001W2	4060364	water	2012	Austria	absent	Europe	Western Europe
Vibrio cholerae	SAMN12057835	GCF_008084425.1	ASM808442v1	PRJNA548872	N2766	3864501	unknown	unknown	unknown	absent	unknown	unknown
Vibrio cholerae	SAMN03104872	GCF_000788875.1	ASM78887v1	PRJNA263670	2012HC-07	4080364	Stool, Clinical	2012	Haiti	Homo sapiens	North America	Caribbean
Vibrio cholerae	SAMN13387619	GCF_009728405.1	V_cholerae_str_C-347	PRJNA591774	C-347	3945425	unknown	1980	Russia	Homo sapiens	Asia	Northern Asia
Vibrio cholerae LMA3984-4	SAMN02603740	GCF_000195065.1	ASM19506v1	PRJNA61113	LMA3984-4	3738715	water of Tucunduba creek	absent	Brazil	absent	South America	South America
Vibrio cholerae	SAMN12057829	GCF_008084525.1	ASM808452v1	PRJNA548872	N2759	3856609	unknown	unknown	unknown	absent	unknown	unknown
Vibrio cholerae	SAMN14214612	GCF_036441495.1	ASM3644149v1	PRJNA608951	16-VB00026	4189452	Mussels	2016	Germany	absent	Europe	Western Europe
Vibrio cholerae	SAMN08984058	GCF_003349725.1	ASM334972v1	PRJNA281423	OYP3E02	3830388	Oyster Pond	2009	United States	absent	North America	Northern America
Vibrio cholerae	SAMN06263889	GCF_002098085.1	ASM209808v1	PRJNA363983	CISM_398	4079517	stool	unknown	Mozambique	Homo sapiens	Africa	Eastern Africa
Vibrio cholerae	SAMN36689563	GCF_032819735.1	ASM3281973v1	PRJNA997795	N19-1763	4078169	stool	2019	Switzerland	Homo sapiens	Europe	Western Europe
Vibrio cholerae	SAMN13897684	GCF_013111825.1	ASM1311182v1	PRJNA266293	M15	3992652	Pure culture	2002	Mexico	Homo sapiens	North America	Central America
Vibrio cholerae	SAMN37977891	GCF_037462755.1	ASM3746275v1	PRJNA1031992	18-VB00347	4003607	water	2017	Germany	absent	Europe	Western Europe
Vibrio cholerae	SAMN06806563	GCF_002196395.1	ASM219639v1	PRJNA383787	34Kayum	3985205	feces	unknown	Afghanistan	Homo sapiens	Asia	Southern Asia
Vibrio cholerae	SAMN05590407	GCF_001857165.1	ASM185716v1	PRJNA339415	VC48	3931795	Oyster	unknown	United States	absent	North America	Northern America
Vibrio cholerae	SAMN07367988	GCF_003585505.1	ASM358550v1	PRJNA394971	MGL155	4074440	water	2013	Bangladesh	absent	Asia	Southern Asia
Vibrio cholerae	SAMN13704149	GCF_013111245.1	ASM1311124v1	PRJNA598367	EDC_692	3911017	environmental	2015	Bangladesh	absent	Asia	Southern Asia
Vibrio cholerae	SAMN03104879	GCF_000788655.1	ASM78865v1	PRJNA263670	2012Env-131	4028252	Water, Environmental	2012	Haiti	absent	North America	Caribbean
Vibrio cholerae	SAMN36689571	GCF_032819495.1	ASM3281949v1	PRJNA997795	N21-3623	3976921	stool	2021	Switzerland	Homo sapiens	Europe	Western Europe
Vibrio cholerae	SAMN02693884	GCF_000737005.1	GFC_19	PRJNA242443	234-93	4033463	Diarrhea	1993	India	Homo sapiens	Asia	Southern Asia
Vibrio cholerae	SAMN16268035	GCF_026613575.1	ASM2661357v1	PRJNA665749	NIHE_61	3976483	Environment	2014	Vietnam	unknown	Asia	South-Eastern Asia
Vibrio cholerae	SAMN09662877	GCF_003574775.1	ASM357477v1	PRJNA481244	vm1	4206676	whole organism	2017	India	Homo sapiens	Asia	Southern Asia
Vibrio cholerae	SAMN12168580	GCF_006803025.1	ASM680302v1	PRJNA551929	A110912Z3	4016726	zooplankton	2011	Austria	absent	Europe	Western Europe
Vibrio cholerae	SAMN12057883	GCF_008083245.1	ASM808324v1	PRJNA548872	N2829	4024683	unknown	unknown	unknown	absent	unknown	unknown
Vibrio cholerae	SAMN12057847	GCF_008083975.1	ASM808397v1	PRJNA548872	N2780	4043810	unknown	unknown	unknown	absent	unknown	unknown
Vibrio cholerae	SAMN12057820	GCF_008084595.1	ASM808459v1	PRJNA548872	N2748	3836387	unknown	unknown	unknown	absent	unknown	unknown
Vibrio cholerae	SAMN12057838	GCF_008084305.1	ASM808430v1	PRJNA548872	N2769	3891466	unknown	unknown	unknown	absent	unknown	unknown
Vibrio cholerae	SAMEA889268	GCF_001256015.1	2956_6#5	PRJEB2215	4663	4010680	unknown	2001	Bangladesh	Homo sapiens	Asia	Southern Asia
Vibrio cholerae	SAMN13165150	GCF_019400765.1	ASM1940076v1	PRJNA449860	458_01	3948106	Sewer	2019	Brazil	absent	South America	South America
Vibrio cholerae	SAMN13704157	GCF_013111075.1	ASM1311107v1	PRJNA598367	EDC_721	4010403	environmental	2015	Bangladesh	absent	Asia	Southern Asia
Vibrio cholerae	SAMN15930126	GCF_014489045.1	ASM1448904v1	PRJNA659903	S-617	4047773	unknown	1994	Russia	Homo sapiens	Asia	Northern Asia
Vibrio cholerae	SAMN12057802	GCF_008084825.1	ASM808482v1	PRJNA548872	N2708	3973217	unknown	unknown	unknown	absent	unknown	unknown
Vibrio cholerae	SAMN14214884	GCF_036441575.1	ASM3644157v1	PRJNA608952	16-VB00031	4165938	Mussels	2016	Germany	absent	Europe	Western Europe
Vibrio cholerae	SAMN42500394	GCF_052113045.1	ASM5211304v1	PRJNA1136010	VC41	3865022	freshwater	1993	Argentina	absent	South America	South America
Vibrio cholerae	SAMN07350468	GCF_002284495.1	ASM228449v1	PRJNA281423	OYP1G01	3969671	Oyster Pond	2009	United States	absent	North America	Northern America
Vibrio cholerae	SAMN08622972	GCF_021014845.1	ASM2101484v1	PRJNA436255	17-VB00339	3988274	otitis externa	2017	Germany	Homo sapiens	Europe	Western Europe
Vibrio cholerae	SAMN05590422	GCF_001857405.1	ASM185740v1	PRJNA339415	1074-78	3967821	Sewage	1978	Brazil	absent	South America	South America
Vibrio cholerae	SAMN13897694	GCF_013111635.1	ASM1311163v1	PRJNA266293	M6	3983119	Pure culture	2001	Mexico	Homo sapiens	North America	Central America
Vibrio cholerae	SAMN12057882	GCF_008083225.1	ASM808322v1	PRJNA548872	N2828	3867316	unknown	unknown	unknown	absent	unknown	unknown
Vibrio cholerae	SAMN08982519	GCF_003347895.1	ASM334789v1	PRJNA281423	BD50	4403672	water	2013	unknown	absent	unknown	unknown
Vibrio cholerae	SAMN12057876	GCF_008083365.1	ASM808336v1	PRJNA548872	N2817	3966797	unknown	unknown	unknown	absent	unknown	unknown
Vibrio cholerae	SAMN08984082	GCF_003349065.1	ASM334906v1	PRJNA281423	OYP6E06	3945239	Oyster Pond	2009	United States	absent	North America	Northern America
Vibrio cholerae	SAMN12057824	GCF_008084645.1	ASM808464v1	PRJNA548872	N2752	4063362	unknown	unknown	unknown	absent	unknown	unknown
Vibrio cholerae	SAMN07367952	GCF_003585405.1	ASM358540v1	PRJNA394954	MGL390	3954061	water	2001	Bangladesh	absent	Asia	Southern Asia
Vibrio cholerae	SAMN08984084	GCF_003349035.1	ASM334903v1	PRJNA281423	OYP6E10	3944757	Oyster Pond	2009	United States	absent	North America	Northern America
Vibrio cholerae	SAMD00180618	GCF_023166145.1	ASM2316614v1	PRJDB8600	RIMD 2214288	3870514	unknown	1975	India	absent	Asia	Southern Asia
Vibrio cholerae	SAMN42500396	GCF_052113005.1	ASM5211300v1	PRJNA1136010	VC77	3996764	freshwater	1993	Argentina	absent	South America	South America
Vibrio cholerae	SAMN40160506	GCF_037154495.1	ASM3715449v1	PRJNA1081302	non-O1/non-O139	4025068	culture	2020	Spain	Homo sapiens	Europe	Southern Europe
Vibrio cholerae	SAMN15808366	GCF_014654695.1	ASM1465469v1	PRJNA656914	H1(2020)	4034608	stool	unknown	Qatar	Homo sapiens	Asia	Western Asia
Vibrio cholerae	SAMN12057881	GCF_008083215.1	ASM808321v1	PRJNA548872	N2827	4052517	unknown	unknown	unknown	absent	unknown	unknown
Vibrio cholerae	SAMN16532818	GCF_018920385.1	ASM1892038v1	PRJNA671144	126V0117	3935348	river water	2017	Bangladesh	absent	Asia	Southern Asia
Vibrio cholerae	SAMN02693888	GCF_000736765.1	GFC_10	PRJNA242443	133-73	3866097	Diarrhea	1973	India	Homo sapiens	Asia	Southern Asia
Vibrio cholerae	SAMN15808371	GCF_014654545.1	ASM1465454v1	PRJNA656914	H10	4133920	stool	2015	Qatar	Homo sapiens	Asia	Western Asia
Vibrio cholerae	SAMN07367889	GCF_003594515.1	ASM359451v1	PRJNA394940	195V0316	3969948	water	2016	Bangladesh	absent	Asia	Southern Asia
Vibrio cholerae	SAMN12057858	GCF_008083755.1	ASM808375v1	PRJNA548872	N2791	3992976	unknown	unknown	unknown	absent	unknown	unknown
Vibrio cholerae	SAMN06484420	GCF_021014645.1	ASM2101464v1	PRJNA378290	VN-00300	3986607	Diarrhea	1999	Germany	absent	Europe	Western Europe
Vibrio cholerae	SAMN13704160	GCF_013111005.1	ASM1311100v1	PRJNA598367	EDC_754	4067703	environmental	2015	Bangladesh	absent	Asia	Southern Asia
Vibrio cholerae	SAMN07367887	GCF_003594505.1	ASM359450v1	PRJNA394939	MGL845	4215382	water	2003	Bangladesh	absent	Asia	Southern Asia
Vibrio cholerae	SAMN03104869	GCF_000788975.1	ASM78897v1	PRJNA263670	2012HC-33	4014752	Stool, Clinical	2012	Haiti	Homo sapiens	North America	Caribbean
Vibrio cholerae	SAMN12057884	GCF_008083255.1	ASM808325v1	PRJNA548872	N2705	3994485	unknown	unknown	unknown	absent	unknown	unknown
Vibrio cholerae	SAMN02693887	GCF_000736855.1	GFC_9	PRJNA242443	1311-69	3973555	Diarrhea	1969	India	Homo sapiens	Asia	Southern Asia
Vibrio cholerae	SAMN10266074	GCF_009653715.1	ASM965371v1	PRJNA497771	I-1330	4073691	water	1999	Russia	unknown	Asia	Northern Asia
Vibrio cholerae	SAMN37977902	GCF_037462555.1	ASM3746255v1	PRJNA1031992	18-VB00592	4062147	water	2018	Germany	absent	Europe	Western Europe
Vibrio cholerae	SAMD00180657	GCF_023167525.1	ASM2316752v1	PRJDB8600	RIMD 2214326	4007938	unknown	1980	United States	absent	North America	Northern America
Vibrio cholerae	SAMN02693885	GCF_000737025.1	GFC_20	PRJNA242443	254-93	3954364	Diarrhea	1993	India	Homo sapiens	Asia	Southern Asia
Vibrio cholerae	SAMN13387502	GCF_009728295.1	V_cholerae_str_4017Az	PRJNA591761	4017Az	3907443	unknown	1989	Azerbaijan	Homo sapiens	Asia	Western Asia
Vibrio cholerae	SAMN12057877	GCF_008083355.1	ASM808335v1	PRJNA548872	N2818	3954792	unknown	unknown	unknown	absent	unknown	unknown
Vibrio cholerae	SAMN16268022	GCF_026613825.1	ASM2661382v1	PRJNA665749	NIHE_48	3932175	Environment	unknown	Vietnam	unknown	Asia	South-Eastern Asia
Vibrio cholerae	SAMN13704150	GCF_013111215.1	ASM1311121v1	PRJNA598367	EDC_694	3907801	environmental	2015	Bangladesh	absent	Asia	Southern Asia
Vibrio cholerae	SAMN12057843	GCF_008084235.1	ASM808423v1	PRJNA548872	N2775	3961910	unknown	unknown	unknown	absent	unknown	unknown
Vibrio cholerae	SAMN12168589	GCF_006802805.1	ASM680280v1	PRJNA551929	A120730Z1	3917636	zooplankton	2012	Austria	absent	Europe	Western Europe
Vibrio cholerae	SAMN12168599	GCF_006802815.1	ASM680281v1	PRJNA551929	A121001W1	4056563	water	2012	Austria	absent	Europe	Western Europe
Vibrio cholerae	SAMN12057845	GCF_008083995.1	ASM808399v1	PRJNA548872	N2777	3825888	unknown	unknown	unknown	absent	unknown	unknown
Vibrio cholerae	SAMD00180604	GCF_023165265.1	ASM2316526v1	PRJDB8600	RIMD 2214276	3889140	unknown	1968	India	absent	Asia	Southern Asia
Vibrio cholerae	SAMN13544778	GCF_011074895.1	ASM1107489v1	PRJNA595045	2018HL24	4023160	stool	2018	China	Homo sapiens	Asia	Eastern Asia
Vibrio cholerae	SAMN03104871	GCF_000788955.1	ASM78895v1	PRJNA263670	2012HC-35	4012010	Stool, Clinical	2012	Haiti	Homo sapiens	North America	Caribbean
Vibrio cholerae	SAMN13897693	GCF_013111605.1	ASM1311160v1	PRJNA266293	M5	4020714	Pure culture	2001	Mexico	Homo sapiens	North America	Central America
Vibrio cholerae	SAMN13387026	GCF_009728205.1	V_cholerae_str_4	PRJNA591749	4	4004361	unknown	1994	Russia	unknown	Asia	Northern Asia
Vibrio cholerae	SAMN08982496	GCF_003348215.1	ASM334821v1	PRJNA281423	BD23	3998906	water	2013	Bangladesh	absent	Asia	Southern Asia
Vibrio cholerae	SAMN09945386	GCF_005636065.1	ASM563606v1	PRJNA488929	VcCHNf3	3969379	cell culture	2018	China	seawater	Asia	Eastern Asia
Vibrio cholerae	SAMN08984068	GCF_003349645.1	ASM334964v1	PRJNA281423	OYP4H04	3900482	Oyster Pond	2009	United States	absent	North America	Northern America
Vibrio cholerae	SAMN03104870	GCF_000788815.1	ASM78881v1	PRJNA263670	2012HC-34	4014093	Stool, Clinical	2012	Haiti	Homo sapiens	North America	Caribbean
Vibrio cholerae	SAMN07367976	GCF_003585535.1	ASM358553v1	PRJNA394973	MGL35	4075665	water	2012	Bangladesh	absent	Asia	Southern Asia
Vibrio cholerae	SAMN16268007	GCF_026614125.1	ASM2661412v1	PRJNA665749	NIHE_33	4008115	unknown	2003	Vietnam	Homo sapiens	Asia	South-Eastern Asia
Vibrio cholerae O1 biovar El Tor	SAMN03234995	GCF_000818865.1	ASM81886v1	PRJNA268882	I-1471	4034973	water	2011	Russia	absent	Asia	Northern Asia
Vibrio cholerae	SAMN07367925	GCF_003585385.1	ASM358538v1	PRJNA394947	173V1015	4184350	water	2015	Bangladesh	absent	Asia	Southern Asia
Vibrio cholerae	SAMN09945387	GCF_005636075.1	ASM563607v1	PRJNA488930	VcCHNf4	3961443	cell culture	2018	China	seawater	Asia	Eastern Asia
Vibrio cholerae	SAMD00180535	GCF_023163245.1	ASM2316324v1	PRJDB8600	RIMD 2214395	3988151	unknown	1993	Indonesia	absent	Asia	South-Eastern Asia
Vibrio cholerae	SAMN12168585	GCF_006802925.1	ASM680292v1	PRJNA551929	A120502Z5	3961648	zooplankton	2012	Austria	absent	Europe	Western Europe
Vibrio cholerae	SAMN12057828	GCF_008084505.1	ASM808450v1	PRJNA548872	N2757	3828692	unknown	unknown	unknown	absent	unknown	unknown
Vibrio cholerae	SAMN05590437	GCF_001857505.1	ASM185750v1	PRJNA339415	3568-07	4056633	Queso fresco	2007	Mexico	absent	North America	Central America
Vibrio cholerae	SAMN12057849	GCF_008083925.1	ASM808392v1	PRJNA548872	N2782	3939740	unknown	unknown	unknown	absent	unknown	unknown
Vibrio cholerae	SAMN12057864	GCF_008083635.1	ASM808363v1	PRJNA548872	N2798	4184973	unknown	unknown	unknown	absent	unknown	unknown
Vibrio cholerae	SAMN12057827	GCF_008084545.1	ASM808454v1	PRJNA548872	N2756	3876242	unknown	unknown	unknown	absent	unknown	unknown
Vibrio cholerae	SAMD00180596	GCF_023165105.1	ASM2316510v1	PRJDB8600	RIMD 2214267	3896046	unknown	1968	India	absent	Asia	Southern Asia
Vibrio cholerae	SAMN12057863	GCF_008083645.1	ASM808364v1	PRJNA548872	N2797	4081023	unknown	unknown	unknown	absent	unknown	unknown
Vibrio cholerae	SAMN12057831	GCF_008084465.1	ASM808446v1	PRJNA548872	N2761	3859605	unknown	unknown	unknown	absent	unknown	unknown
Vibrio cholerae	SAMN06446879	GCF_002204075.1	ASM220407v1	PRJNA376794	39	3866753	stool	2011	Ukraine	Homo sapiens	Europe	Eastern Europe
Vibrio cholerae	SAMN37977893	GCF_037462735.1	ASM3746273v1	PRJNA1031992	18-VB00536	4015354	water	2018	Germany	absent	Europe	Western Europe
Vibrio cholerae	SAMN16072605	GCF_043352035.1	ASM4335203v1	PRJNA661987	4-06	4076638	water	2006	Russia	absent	Asia	Northern Asia
Vibrio cholerae	SAMN03104864	GCF_000788995.1	ASM78899v1	PRJNA263670	2012HC-21	4026556	Stool, Clinical	2012	Haiti	Homo sapiens	North America	Caribbean
Vibrio cholerae	SAMN09104650	GCF_003130475.1	ASM313047v1	PRJNA470753	41D	4038688	43.35 N 46.64 E	1998	Russia	Homo sapiens	Asia	Northern Asia
Vibrio cholerae	SAMN06484417	GCF_021014605.1	ASM2101460v1	PRJNA378293	VN-00297	3994678	Otitis	1995	Germany	absent	Europe	Western Europe
Vibrio cholerae	SAMN12057880	GCF_008083315.1	ASM808331v1	PRJNA548872	N2825	4006115	unknown	unknown	unknown	absent	unknown	unknown
Vibrio cholerae	SAMN16268021	GCF_026613875.1	ASM2661387v1	PRJNA665749	NIHE_47	3932865	Environment	unknown	Vietnam	unknown	Asia	South-Eastern Asia
Vibrio cholerae	SAMN05361712	GCF_001735565.1	ASM173556v1	PRJNA327887	S12	4061577	river water (estuarine)	2009	Australia	absent	Oceania	Australia and New Zealand
Vibrio cholerae	SAMN12057855	GCF_008083785.1	ASM808378v1	PRJNA548872	N2788	4079453	unknown	unknown	unknown	absent	unknown	unknown
Vibrio cholerae	SAMN12057813	GCF_008084705.1	ASM808470v1	PRJNA548872	N2735	4045934	unknown	unknown	unknown	absent	unknown	unknown
Vibrio cholerae	SAMN07350476	GCF_002284315.1	ASM228431v1	PRJNA281423	OYP4H06	3907548	Oyster Pond	2009	United States	absent	North America	Northern America
Vibrio cholerae	SAMN43111403	GCF_047830825.1	ASM4783082v1	PRJNA1146769	MN09	3877299	stool	2011	Bangladesh	Homo sapiens	Asia	Southern Asia
Vibrio cholerae	SAMN06263907	GCF_002097745.1	ASM209774v1	PRJNA363983	CISM_300205	3937137	stool	2008	Mozambique	Homo sapiens	Africa	Eastern Africa
Vibrio cholerae	SAMN16268015	GCF_026614015.1	ASM2661401v1	PRJNA665749	NIHE_41	3993712	Environment	unknown	Vietnam	unknown	Asia	South-Eastern Asia
Vibrio cholerae	SAMN02693891	GCF_000736935.1	GFC_13	PRJNA242443	8-76	4074796	Diarrhea	1976	India	Homo sapiens	Asia	Southern Asia
Vibrio cholerae	SAMN05590406	GCF_001729195.1	ASM172919v1	PRJNA339415	VC22	4022142	Oyster	unknown	United States	absent	North America	Northern America
Vibrio cholerae	SAMN03381398	GCF_000953755.1	InDRE 4354	PRJNA276892	InDRE 4354	4019937	Stools	2013	Mexico	Homo sapiens	North America	Central America
Vibrio cholerae	SAMN16267991	GCF_026615935.1	ASM2661593v1	PRJNA665749	NIHE_17	4099017	unknown	2007	Vietnam	Homo sapiens	Asia	South-Eastern Asia
Vibrio cholerae	SAMN16267990	GCF_026615955.1	ASM2661595v1	PRJNA665749	NIHE_16	4124801	unknown	2007	Vietnam	Homo sapiens	Asia	South-Eastern Asia
Vibrio cholerae	SAMN16267979	GCF_026616155.1	ASM2661615v1	PRJNA665749	NIHE_05	4127519	unknown	2007	Vietnam	Homo sapiens	Asia	South-Eastern Asia
Vibrio cholerae	SAMEA889237	GCF_001257835.1	4370_2#8	PRJEB2215	6193	4032637	unknown	2005	Kenya	Homo sapiens	Africa	Eastern Africa
Vibrio cholerae	SAMN16267992	GCF_026615915.1	ASM2661591v1	PRJNA665749	NIHE_18	4069599	unknown	2007	Vietnam	Homo sapiens	Asia	South-Eastern Asia
Vibrio cholerae	SAMN16268002	GCF_026614255.1	ASM2661425v1	PRJNA665749	NIHE_28	4046398	unknown	2010	Vietnam	Homo sapiens	Asia	South-Eastern Asia
Vibrio cholerae	SAMN16268000	GCF_026614215.1	ASM2661421v1	PRJNA665749	NIHE_26	4038658	unknown	2010	Vietnam	Homo sapiens	Asia	South-Eastern Asia
Vibrio cholerae	SAMN05590438	GCF_001857515.1	ASM185751v1	PRJNA339415	HE46	3978873	Gray water	2011	Haiti	absent	North America	Caribbean
Vibrio cholerae	SAMN10105211	GCF_009746835.1	ASM974683v1	PRJNA492763	09-34_S47	4071707	patient	2009	China	Homo sapiens	Asia	Eastern Asia
Vibrio cholerae	SAMN12057873	GCF_008083415.1	ASM808341v1	PRJNA548872	N2814	4309508	unknown	unknown	unknown	absent	unknown	unknown
Vibrio cholerae	SAMEA3257725	GCF_001292785.1	V. cholerae BRV8	PRJEB8515		4109032	Blood culture	absent	United Kingdom	absent	Europe	Northern Europe
Vibrio cholerae	SAMN12057862	GCF_008083665.1	ASM808366v1	PRJNA548872	N2795	3906288	unknown	unknown	unknown	absent	unknown	unknown
Vibrio cholerae	SAMN43111402	GCF_047830785.1	ASM4783078v1	PRJNA1146769	MN08	4019181	stool	2011	Bangladesh	Homo sapiens	Asia	Southern Asia
Vibrio cholerae	SAMN07599809	GCF_002808305.1	ASM280830v1	PRJNA371610	S042408	3999339	household water source	2014	Bangladesh	absent	Asia	Southern Asia
Vibrio cholerae	SAMN16268008	GCF_026614095.1	ASM2661409v1	PRJNA665749	NIHE_34	4028496	unknown	2010	Vietnam	Homo sapiens	Asia	South-Eastern Asia
Vibrio cholerae	SAMN13897679	GCF_013111915.1	ASM1311191v1	PRJNA266293	M1	3885041	Pure culture	1991	Mexico	Homo sapiens	North America	Central America
Vibrio cholerae	SAMN13704148	GCF_013111295.1	ASM1311129v1	PRJNA598367	EDC_689	3959600	environmental	2015	Bangladesh	absent	Asia	Southern Asia
Vibrio cholerae	SAMN12057839	GCF_008084325.1	ASM808432v1	PRJNA548872	N2770	4123231	unknown	unknown	unknown	absent	unknown	unknown
Vibrio cholerae	SAMN15929483	GCF_014489005.1	ASM1448900v1	PRJNA659869	752	4107863	unknown	1994	Russia	Homo sapiens	Asia	Northern Asia
Vibrio cholerae	SAMN06768133	GCF_002196135.1	ASM219613v1	PRJNA383628	89	4115283	water sample	2016	Ukraine	unknown	Europe	Eastern Europe
Vibrio cholerae	SAMN12057826	GCF_008084565.1	ASM808456v1	PRJNA548872	N2754	3979654	unknown	unknown	unknown	absent	unknown	unknown
Vibrio cholerae	SAMN12057830	GCF_008084495.1	ASM808449v1	PRJNA548872	N2760	4035340	unknown	unknown	unknown	absent	unknown	unknown
Vibrio cholerae	SAMN08984089	GCF_003348955.1	ASM334895v1	PRJNA281423	OYP7B03	3880481	Oyster Pond	2009	United States	absent	North America	Northern America
Vibrio cholerae	SAMN02693881	GCF_000736945.1	GFC_16	PRJNA242443	571-88	4291048	Diarrhea	1988	China	Homo sapiens	Asia	Eastern Asia
Vibrio cholerae	SAMN07367897	GCF_003585365.1	ASM358536v1	PRJNA394942	4874	3978359	water	2012	Bangladesh	absent	Asia	Southern Asia
Vibrio cholerae	SAMN12057834	GCF_008084395.1	ASM808439v1	PRJNA548872	N2764	3839881	absent	absent	absent	absent	absent	absent
Vibrio cholerae	SAMN06198391	GCF_017426945.1	ASM1742694v1	PRJNA359496	DL4214	4100910	water	2008	United States	absent	North America	Northern America
Vibrio cholerae	SAMN38476522	GCF_046438815.1	ASM4643881v1	PRJNA1035537	IRLE0074	3983007	Estuarine biome [ENVO:01000020]	2018	United States	absent	North America	Northern America
Vibrio cholerae	SAMN38476515	GCF_046439395.1	ASM4643939v1	PRJNA1035537	IRLE0050	3847763	Estuarine biome [ENVO:01000020]	2018	United States	absent	North America	Northern America
Vibrio cholerae	SAMN03104873	GCF_000789115.1	ASM78911v1	PRJNA263670	2012HC-08	4078954	Stool, Clinical	2012	Haiti	Homo sapiens	North America	Caribbean
Vibrio cholerae	SAMN03104868	GCF_000788935.1	ASM78893v1	PRJNA263670	2012HC-32	4014797	Stool, Clinical	2012	Haiti	Homo sapiens	North America	Caribbean
Vibrio cholerae	SAMN16267995	GCF_026615895.1	ASM2661589v1	PRJNA665749	NIHE_21	4037359	unknown	2008	Vietnam	Homo sapiens	Asia	South-Eastern Asia
Vibrio cholerae	SAMN13387564	GCF_009728365.1	V_cholerae_str_C-50	PRJNA591766	C-50	3899244	unknown	1970	Russia	Homo sapiens	Asia	Northern Asia
Vibrio cholerae	SAMN13704161	GCF_013110995.1	ASM1311099v1	PRJNA598367	EDC_755	4068628	environmental	2015	Bangladesh	absent	Asia	Southern Asia
Vibrio cholerae	SAMN13704155	GCF_013111085.1	ASM1311108v1	PRJNA598367	EDC_706	4019461	environmental	2015	Bangladesh	absent	Asia	Southern Asia
Vibrio cholerae	SAMN08984055	GCF_003349395.1	ASM334939v1	PRJNA281423	OYP2E03	4059664	Oyster Pond	2009	United States	absent	North America	Northern America
Vibrio cholerae	SAMN12057865	GCF_008083615.1	ASM808361v1	PRJNA548872	N2799	3965278	unknown	unknown	unknown	absent	unknown	unknown
Vibrio cholerae	SAMN12168611	GCF_006802655.1	ASM680265v1	PRJNA551929	A12JL5W13	4032888	water	2012	Austria	absent	Europe	Western Europe
Vibrio cholerae	SAMN37977894	GCF_037462705.1	ASM3746270v1	PRJNA1031992	18-VB00559	4021314	water	2018	Germany	absent	Europe	Western Europe
Vibrio cholerae	SAMN16267984	GCF_026616055.1	ASM2661605v1	PRJNA665749	NIHE_10	4036477	unknown	2010	Vietnam	Homo sapiens	Asia	South-Eastern Asia
Vibrio cholerae	SAMN07350474	GCF_002284365.1	ASM228436v1	PRJNA281423	OYP4B01	3929714	Oyster Pond	2009	United States	absent	North America	Northern America
Vibrio cholerae	SAMN12168616	GCF_006802545.1	ASM680254v1	PRJNA551929	A12JL5W90	4102020	water	2012	Austria	absent	Europe	Western Europe
Vibrio cholerae	SAMN48764599	GCF_050691795.1	ASM5069179v1	PRJNA1265882	RAHLVCL010	4010620	gut	2023	China	Homo sapiens	Asia	Eastern Asia
Vibrio cholerae	SAMN06849331	GCF_021014825.1	ASM2101482v1	PRJNA384852	VN-10012	4012494	Oysters	2011	Germany	absent	Europe	Western Europe
Vibrio cholerae	SAMN37977890	GCF_037462795.1	ASM3746279v1	PRJNA1031992	18-VB00287	4092276	water	2017	Germany	absent	Europe	Western Europe
Vibrio cholerae	SAMN12057859	GCF_008083735.1	ASM808373v1	PRJNA548872	N2792	3986339	unknown	unknown	unknown	absent	unknown	unknown
Vibrio cholerae	SAMN06768135	GCF_002196185.1	ASM219618v1	PRJNA383631	223	4018250	Flushing	unknown	Ukraine	unknown	Europe	Eastern Europe
Vibrio cholerae	SAMN13964162	GCF_013111945.1	ASM1311194v1	PRJNA266293	EDC 753	4067082	environmental	2016	Bangladesh	absent	Asia	Southern Asia
Vibrio cholerae	SAMN09935336	GCF_005636175.1	ASM563617v1	PRJNA488535	CHNf1	3984061	cell culture	2018	China	sea water	Asia	Eastern Asia
Vibrio cholerae	SAMN40032386	GCF_036888945.1	ASM3688894v1	PRJNA1079073	B20286	4227603	estuarine water	2020	Ireland	absent	Europe	Northern Europe
Vibrio cholerae	SAMN15808367	GCF_014654645.1	ASM1465464v1	PRJNA656914	H3	4040646	stool	2016	Qatar	Homo sapiens	Asia	Western Asia
Vibrio cholerae	SAMN12169094	GCF_006802045.1	ASM680204v1	PRJNA551929	920006-15	4061764	unknown	2015	Austria	Homo sapiens	Europe	Western Europe
Vibrio cholerae	SAMN13897685	GCF_013111805.1	ASM1311180v1	PRJNA266293	M16	3791619	Pure culture	2002	Mexico	Homo sapiens	North America	Central America
Vibrio cholerae	SAMEA889235	GCF_001248645.1	4370_2#10	PRJEB2215	6214	4031671	unknown	2007	Kenya	Homo sapiens	Africa	Eastern Africa
Vibrio cholerae	SAMN13704152	GCF_013111175.1	ASM1311117v1	PRJNA598367	EDC_701	3936190	environmental	2015	Bangladesh	absent	Asia	Southern Asia
Vibrio cholerae	SAMN05590411	GCF_001857225.1	ASM185722v1	PRJNA339415	2631-78	3943436	Moore swab	1978	United States	absent	North America	Northern America
Vibrio cholerae	SAMD00180531	GCF_023163165.1	ASM2316316v1	PRJDB8600	RIMD 2214391	4105908	unknown	1993	Indonesia	absent	Asia	South-Eastern Asia
Vibrio cholerae	SAMN12168573	GCF_006803155.1	ASM680315v1	PRJNA551929	A110509W1	3897068	water	2011	Austria	absent	Europe	Western Europe
Vibrio cholerae	SAMN08984069	GCF_003349215.1	ASM334921v1	PRJNA281423	OYP4H07	3644171	Oyster Pond	2009	United States	absent	North America	Northern America
Vibrio cholerae	SAMN12057821	GCF_008085495.1	ASM808549v1	PRJNA548872	N2749	3874356	unknown	unknown	unknown	absent	unknown	unknown
Vibrio cholerae	SAMN12168613	GCF_006802575.1	ASM680257v1	PRJNA551929	A12JL5W63	4066273	water	2012	Austria	absent	Europe	Western Europe
Vibrio cholerae	SAMN08982499	GCF_003348235.1	ASM334823v1	PRJNA281423	BD26	3873959	water	2013	Bangladesh	absent	Asia	Southern Asia
Vibrio cholerae	SAMD00180549	GCF_023163965.1	ASM2316396v1	PRJDB8600	RIMD 2214408	3922469	unknown	1991	Japan	absent	Asia	Eastern Asia
Vibrio cholerae	SAMN12057800	GCF_008084835.1	ASM808483v1	PRJNA548872	N2706	4044613	unknown	unknown	unknown	absent	unknown	unknown
Vibrio cholerae	SAMN06196906	GCF_017426765.1	ASM1742676v1	PRJNA359496	DL2112	4118072	water	2008	United States	absent	North America	Northern America
Vibrio cholerae	SAMEA889241	GCF_001254955.1	4370_2#4	PRJEB2215	6197	4030166	unknown	2007	Kenya	Homo sapiens	Africa	Eastern Africa
Vibrio cholerae	SAMN08984060	GCF_003349335.1	ASM334933v1	PRJNA281423	OYP4B01	3929679	Oyster Pond	2009	United States	absent	North America	Northern America
Vibrio cholerae	SAMN07350483	GCF_002284265.1	ASM228426v1	PRJNA281423	OYP6F10	3860908	Oyster Pond	2009	United States	absent	North America	Northern America
Vibrio cholerae	SAMN16532817	GCF_018920425.1	ASM1892042v1	PRJNA671144	107V1216	3894935	river water	2016	Bangladesh	absent	Asia	Southern Asia
Vibrio cholerae	SAMN48634478	GCF_050573275.1	ASM5057327v1	PRJNA1265882	RAHLVCL004	4118807	feces	2025	China	Homo sapiens	Asia	Eastern Asia
Vibrio cholerae	SAMN13704158	GCF_013111025.1	ASM1311102v1	PRJNA598367	EDC_727	4064934	environmental	2015	Bangladesh	absent	Asia	Southern Asia
Vibrio cholerae	SAMD00180567	GCF_023164325.1	ASM2316432v1	PRJDB8600	RIMD 2214425	4120598	unknown	1995	Germany	absent	Europe	Western Europe
Vibrio cholerae	SAMN13704159	GCF_013110985.1	ASM1311098v1	PRJNA598367	EDC_728	4056220	environmental	2015	Bangladesh	absent	Asia	Southern Asia
Vibrio cholerae	SAMN13897683	GCF_013111855.1	ASM1311185v1	PRJNA266293	M13	4047941	Pure culture	2003	Mexico	Homo sapiens	North America	Central America
Vibrio cholerae	SAMD00180658	GCF_023167565.1	ASM2316756v1	PRJDB8600	RIMD 2214327	3974077	unknown	1981	India	absent	Asia	Southern Asia
Vibrio cholerae	SAMN08984099	GCF_003348745.1	ASM334874v1	PRJNA281423	OYP9F05	4037189	Oyster Pond	2009	United States	absent	North America	Northern America
Vibrio cholerae	SAMN13897689	GCF_013111695.1	ASM1311169v1	PRJNA266293	M2	3897647	Pure culture	1997	Mexico	Homo sapiens	North America	Central America
Vibrio cholerae	SAMN13897697	GCF_013111545.1	ASM1311154v1	PRJNA266293	M9	3880147	Pure culture	2001	Mexico	Homo sapiens	North America	Central America
Vibrio cholerae	SAMN16268006	GCF_026614175.1	ASM2661417v1	PRJNA665749	NIHE_32	4028174	unknown	2010	Vietnam	Homo sapiens	Asia	South-Eastern Asia
Vibrio cholerae	SAMD00180613	GCF_023165845.1	ASM2316584v1	PRJDB8600	RIMD 2214284	4034997	unknown	1973	India	absent	Asia	Southern Asia
Vibrio cholerae	SAMN15646571	GCF_036814115.1	ASM3681411v1	PRJNA648712	17-VB00119	4034539	Black tiger shrimps	2017	Germany	absent	Europe	Western Europe
Vibrio cholerae	SAMN38494069	GCF_034317045.1	ASM3431704v1	PRJNA1046414	NB-183	4112549	freshwater	2023	Canada	absent	North America	Northern America
Vibrio cholerae	SAMN09945380	GCF_005636015.1	ASM563601v1	PRJNA488928	VcCHNf2	3982175	cell culture	2018	China	seawater	Asia	Eastern Asia
Vibrio cholerae	SAMN12057815	GCF_008085575.1	ASM808557v1	PRJNA548872	N2741	3983837	unknown	unknown	unknown	absent	unknown	unknown
Vibrio cholerae	SAMN54916401	GCF_055523175.1	ASM5552317v1	PRJNA1414902	MTI82	4004730	stool	2024	Bangladesh	Homo sapiens	Asia	Southern Asia
Vibrio cholerae	SAMN08982524	GCF_003347815.1	ASM334781v1	PRJNA281423	BD56	4001358	water	2013	Bangladesh	absent	Asia	Southern Asia
Vibrio cholerae	SAMEA889354	GCF_001251975.1	4370_2#12	PRJEB2215	6212	4040996	unknown	2007	Kenya	Homo sapiens	Africa	Eastern Africa
Vibrio cholerae	SAMN08982494	GCF_003348245.1	ASM334824v1	PRJNA281423	BD21	4001005	water	2013	Bangladesh	absent	Asia	Southern Asia
Vibrio cholerae	SAMN08623024	GCF_053283465.1	ASM5328346v1	PRJNA436334	T58	3916248	unknown	2010	Germany	duck	Europe	Western Europe
Vibrio cholerae	SAMN41813155	GCF_040253355.1	ASM4025335v1	PRJNA1123590	CTMA__1694	4051501	fecal sample	2018	Democratic Republic of the Congo	Homo sapiens	Africa	Middle Africa
Vibrio cholerae O1 biovar El Tor	SAMN03436133	GCF_000966395.1	ASM96639v1	PRJNA279011	P18899	4015853	unknown	2006	Russia	Homo sapiens	Asia	Northern Asia
Vibrio cholerae	SAMN41774257	GCF_040203695.1	ASM4020369v1	PRJNA1122107	CTMA__1691	4052054	fecal sample	2022	Democratic Republic of the Congo	Homo sapiens	Africa	Middle Africa
Vibrio cholerae	SAMN15930068	GCF_014489095.1	ASM1448909v1	PRJNA659896	S-567	4105680	unknown	1998	Russia	Homo sapiens	Asia	Northern Asia
Vibrio cholerae	SAMN07350488	GCF_002284115.1	ASM228411v1	PRJNA281423	OYP8F12	4038901	Oyster Pond	2009	United States	absent	North America	Northern America
Vibrio cholerae	SAMN07350487	GCF_002284095.1	ASM228409v1	PRJNA281423	OYP8C06	4033034	Oyster Pond	2009	United States	absent	North America	Northern America
Vibrio cholerae	SAMN08741634	GCF_003057115.1	ASM305711v1	PRJNA439176	2843	4001056	water	2016	Russia	absent	Asia	Northern Asia
Vibrio cholerae	SAMN06768131	GCF_002196225.1	ASM219622v1	PRJNA383626	114	3971369	feces	2016	Ukraine	Homo sapiens	Europe	Eastern Europe
Vibrio cholerae	SAMN48634483	GCF_050632765.1	ASM5063276v1	PRJNA1265882	RAHLVCL009	4172060	blood	2025	China	Homo sapiens	Asia	Eastern Asia
Vibrio cholerae	SAMN33425232	GCF_041834115.1	ASM4183411v1	PRJNA938093	VC47	4019475	feces	2010	Nigeria	absent	Africa	Western Africa
Vibrio cholerae	SAMN38476543	GCF_046436515.1	ASM4643651v1	PRJNA1035537	IRLE0191	3957203	Estuarine biome [ENVO:01000020]	2019	United States	absent	North America	Northern America
Vibrio cholerae	SAMN15930082	GCF_014489145.1	ASM1448914v1	PRJNA659899	S-614	4049045	unknown	2015	Russia	flumen aquae	Asia	Northern Asia
Vibrio cholerae	SAMD00180638	GCF_023166605.1	ASM2316660v1	PRJDB8600	RIMD 2214307	4138653	unknown	1979	India	absent	Asia	Southern Asia
Vibrio cholerae	SAMN15929508	GCF_016103055.1	ASM1610305v1	PRJNA659870	676	4102753	seawater	1996	Russia	unknown	Asia	Northern Asia
Vibrio cholerae	SAMD00180539	GCF_023163805.1	ASM2316380v1	PRJDB8600	RIMD 2214398	4310976	unknown	1993	Indonesia	absent	Asia	South-Eastern Asia
Vibrio cholerae	SAMN16268012	GCF_026613995.1	ASM2661399v1	PRJNA665749	NIHE_38	3945852	Environment	unknown	Vietnam	unknown	Asia	South-Eastern Asia
Vibrio cholerae	SAMN06484414	GCF_021014565.1	ASM2101456v1	PRJNA378296	V-126-16	4117309	Wound infection	2016	Germany	absent	Europe	Western Europe
Vibrio cholerae	SAMN52950338	GCF_053325035.1	ASM5332503v1	PRJNA1354620	NCDC_ViCho_008	4193832	unknown	2025	Georgia	absent	Asia	Western Asia
Vibrio cholerae	SAMD00180562	GCF_023164225.1	ASM2316422v1	PRJDB8600	RIMD 2214420	3865856	unknown	1995	Indonesia	absent	Asia	South-Eastern Asia
Vibrio cholerae	SAMN48634481	GCF_050573255.1	ASM5057325v1	PRJNA1265882	RAHLVCL007	3965599	feces	2025	China	Homo sapiens	Asia	Eastern Asia
Vibrio cholerae	SAMN08982522	GCF_003347835.1	ASM334783v1	PRJNA281423	BD54	3916689	water	2013	Bangladesh	absent	Asia	Southern Asia
Vibrio cholerae	SAMN06484293	GCF_021014685.1	ASM2101468v1	PRJNA378285	VN-00461	3994931	seawater	2012	Germany	absent	Europe	Western Europe
Vibrio cholerae	SAMN08741635	GCF_003057035.1	ASM305703v1	PRJNA439177	3178	3998812	water	2017	Russia	absent	Asia	Northern Asia
Vibrio cholerae	SAMD00180669	GCF_023168005.1	ASM2316800v1	PRJDB8600	RIMD 2214337	4031578	unknown	1988	China	absent	Asia	Eastern Asia
Vibrio cholerae	SAMD00221486	GCF_014634385.1	ASM1463438v1	PRJDB9707	PI-8702	3999810	aquatic	1987	Japan	Plecoglossus altivelis	Asia	Eastern Asia
Vibrio cholerae	SAMD00221490	GCF_014634465.1	ASM1463446v1	PRJDB9707	N-4	3999900	aquatic	1987	Japan	Plecoglossus altivelis	Asia	Eastern Asia
Vibrio cholerae	SAMN08982506	GCF_003348635.1	ASM334863v1	PRJNA281423	BD33	3965111	water	2013	Bangladesh	absent	Asia	Southern Asia
Vibrio cholerae	SAMN07350470	GCF_002284475.1	ASM228447v1	PRJNA281423	OYP2C05	3989036	Oyster Pond	2009	United States	absent	North America	Northern America
Vibrio cholerae	SAMN06144971	GCF_002078595.1	ASM207859v1	PRJNA356770	43Ki	4048514	stool	2015	Tanzania	Homo sapiens	Africa	Eastern Africa
Vibrio cholerae	SAMN16268014	GCF_026614055.1	ASM2661405v1	PRJNA665749	NIHE_40	3974058	Environment	unknown	Vietnam	unknown	Asia	South-Eastern Asia
Vibrio cholerae	SAMN07599794	GCF_002808345.1	ASM280834v1	PRJNA371610	22087500_C9	4040182	stool	2013	Bangladesh	Homo sapiens	Asia	Southern Asia
Vibrio cholerae	SAMN07599792	GCF_002808485.1	ASM280848v1	PRJNA371610	330013_C1	4041908	stool	2013	Bangladesh	Homo sapiens	Asia	Southern Asia
Vibrio cholerae	SAMN08744331	GCF_003205635.1	ASM320563v1	PRJNA439310	UG020	4023664	stool	2016	Uganda	Homo sapiens	Africa	Eastern Africa
Vibrio cholerae	SAMN08744333	GCF_003205655.1	ASM320565v1	PRJNA439310	UG042	4044573	stool	2015	Uganda	Homo sapiens	Africa	Eastern Africa
Vibrio cholerae	SAMN08744329	GCF_003205675.1	ASM320567v1	PRJNA439310	UG086	4035264	stool	2015	Uganda	Homo sapiens	Africa	Eastern Africa
Vibrio cholerae	SAMN08744326	GCF_003205735.1	ASM320573v1	PRJNA439310	UG040	4036071	stool	2015	Uganda	Homo sapiens	Africa	Eastern Africa
Vibrio cholerae	SAMN08744327	GCF_003205755.1	ASM320575v1	PRJNA439310	UG060	4036290	stool	2014	Uganda	Homo sapiens	Africa	Eastern Africa
Vibrio cholerae	SAMN08744330	GCF_003205765.1	ASM320576v1	PRJNA439310	UG010	4007874	stool	2016	Uganda	Homo sapiens	Africa	Eastern Africa
Vibrio cholerae	SAMN06263847	GCF_002098955.1	ASM209895v1	PRJNA363983	CISM_0034	4036351	stool	2002	Mozambique	Homo sapiens	Africa	Eastern Africa
Vibrio cholerae	SAMN06263887	GCF_002098145.1	ASM209814v1	PRJNA363983	CISM_375	4031104	stool	unknown	Mozambique	Homo sapiens	Africa	Eastern Africa
Vibrio cholerae	SAMN28767355	GCF_024745515.1	ASM2474551v1	PRJNA843723	ISF-208-8	4472093	raw shrimp	2016	Thailand	absent	Asia	South-Eastern Asia
Vibrio cholerae	SAMN12169092	GCF_006802165.1	ASM680216v1	PRJNA551929	P19-CHT78-07	4085181	unknown	2007	Austria	Homo sapiens	Europe	Western Europe
Vibrio cholerae	SAMN15646532	GCF_036813985.1	ASM3681398v1	PRJNA648701	16-VB00247	4052545	Shrimps	2016	Germany	absent	Europe	Western Europe
Vibrio cholerae	SAMN16072613	GCF_043351845.1	ASM4335184v1	PRJNA661987	I-1113	4019634	water	1990	Russia	absent	Asia	Northern Asia
Vibrio cholerae	SAMN38476530	GCF_046437685.1	ASM4643768v1	PRJNA1035537	IRLE0085	4041698	Estuarine biome [ENVO:01000020]	2018	United States	absent	North America	Northern America
Vibrio cholerae	SAMN06263902	GCF_002097835.1	ASM209783v1	PRJNA363983	CISM_770180.8	4190491	stool	unknown	Mozambique	Homo sapiens	Africa	Eastern Africa
Vibrio cholerae	SAMN37977888	GCF_037462835.1	ASM3746283v1	PRJNA1031992	18-VB00275	3949506	sediment	2017	Germany	absent	Europe	Western Europe
Vibrio cholerae	SAMN38476531	GCF_046437715.1	ASM4643771v1	PRJNA1035537	IRLE0086	4039358	Estuarine biome [ENVO:01000020]	2018	United States	absent	North America	Northern America
Vibrio cholerae	SAMN15646608	GCF_036814215.1	ASM3681421v1	PRJNA648722	17-VB00226	3949700	Mussels	2017	Germany	absent	Europe	Western Europe
Vibrio cholerae	SAMN38476538	GCF_046436935.1	ASM4643693v1	PRJNA1035537	IRLE0181	3904104	Estuarine biome [ENVO:01000020]	2019	United States	absent	North America	Northern America
Vibrio cholerae	SAMN06144965	GCF_002076775.1	ASM207677v1	PRJNA356770	21B	4045625	stool	2015	Tanzania	Homo sapiens	Africa	Eastern Africa
Vibrio cholerae	SAMD00221491	GCF_014634485.1	ASM1463448v1	PRJDB9707	N-5	4000018	aquatic	1987	Japan	Plecoglossus altivelis	Asia	Eastern Asia
Vibrio cholerae	SAMD00221492	GCF_014634565.1	ASM1463456v1	PRJDB9707	PSH-9020	4000146	aquatic	1990	Japan	Plecoglossus altivelis	Asia	Eastern Asia
Vibrio cholerae	SAMD00221494	GCF_014634645.1	ASM1463464v1	PRJDB9707	SH-9087	3996345	aquatic	1990	Japan	Plecoglossus altivelis	Asia	Eastern Asia
Vibrio cholerae	SAMD00180668	GCF_023167965.1	ASM2316796v1	PRJDB8600	RIMD 2214336	3919081	unknown	1976	India	absent	Asia	Southern Asia
Vibrio cholerae	SAMD00180606	GCF_023165305.1	ASM2316530v1	PRJDB8600	RIMD 2214242	3976322	unknown	unknown	unknown	absent	unknown	unknown
Vibrio cholerae	SAMD00221485	GCF_014634365.1	ASM1463436v1	PRJDB9707	PS-7910	3996508	aquatic	1979	Japan	Plecoglossus altivelis	Asia	Eastern Asia
Vibrio cholerae	SAMN06198342	GCF_017426915.1	ASM1742691v1	PRJNA359496	DL4211	4043910	water	2008	United States	absent	North America	Northern America
Vibrio cholerae	SAMD00180497	GCF_023163385.1	ASM2316338v1	PRJDB8600	RIMD 2214250	4084750	unknown	1972	India	absent	Asia	Southern Asia
Vibrio cholerae	SAMN12639444	GCF_008271195.1	ASM827119v1	PRJNA562393	M1457	3965315	water	2009	Russia	Homo sapiens	Asia	Northern Asia
Vibrio cholerae	SAMN17159945	GCF_016456695.1	ASM1645669v1	PRJNA687920	Vc3022	4090023	pork	2019	China	absent	Asia	Eastern Asia
Vibrio cholerae	SAMN13387474	GCF_009728255.1	V_cholerae_str_77N	PRJNA591755	77N	4058864	unknown	unknown	Russia	Homo sapiens	Asia	Northern Asia
Vibrio cholerae	SAMN17159947	GCF_016456735.1	ASM1645673v1	PRJNA687920	Vc3024	4043645	pork	2019	China	absent	Asia	Eastern Asia
Vibrio cholerae	SAMD00180564	GCF_023164265.1	ASM2316426v1	PRJDB8600	RIMD 2214422	4086146	unknown	1995	Brazil	absent	South America	South America
Vibrio cholerae	SAMN07350484	GCF_002284155.1	ASM228415v1	PRJNA281423	OYP6G08	3950949	Oyster Pond	2009	United States	absent	North America	Northern America
Vibrio cholerae	SAMN08982502	GCF_003348135.1	ASM334813v1	PRJNA281423	BD29	3958068	water	2013	Bangladesh	absent	Asia	Southern Asia
Vibrio cholerae	SAMN15929421	GCF_014489315.1	ASM1448931v1	PRJNA659867	80K	4068647	unknown	2011	Ukraine	Homo sapiens	Europe	Eastern Europe
Vibrio cholerae	SAMN38476523	GCF_046438495.1	ASM4643849v1	PRJNA1035537	IRLE0076	3938718	Estuarine biome [ENVO:01000020]	2018	United States	absent	North America	Northern America
Vibrio cholerae	SAMN36689543	GCF_032820475.1	ASM3282047v1	PRJNA997795	N17-0919	3949865	stool	2017	Switzerland	Homo sapiens	Europe	Western Europe
Vibrio cholerae	SAMD00180536	GCF_023163265.1	ASM2316326v1	PRJDB8600	RIMD 2214396	4002718	unknown	1993	Indonesia	absent	Asia	South-Eastern Asia
Vibrio cholerae	SAMN08982495	GCF_003348295.1	ASM334829v1	PRJNA281423	BD22	4047116	water	2013	Bangladesh	absent	Asia	Southern Asia
Vibrio cholerae	SAMN08982487	GCF_003348395.1	ASM334839v1	PRJNA281423	BD13	4040132	water	2013	Bangladesh	absent	Asia	Southern Asia
Vibrio cholerae	SAMN08982493	GCF_003348595.1	ASM334859v1	PRJNA281423	BD20	4045681	water	2013	Bangladesh	absent	Asia	Southern Asia
Vibrio cholerae	SAMN41813154	GCF_040253455.1	ASM4025345v1	PRJNA1123590	CTMA__1693	4052358	fecal sample	2018	Democratic Republic of the Congo	Homo sapiens	Africa	Middle Africa
Vibrio cholerae	SAMN41813162	GCF_040253665.1	ASM4025366v1	PRJNA1123590	CTMA__1702	4052112	fecal sample	2018	Democratic Republic of the Congo	Homo sapiens	Africa	Middle Africa
Vibrio cholerae	SAMN10266073	GCF_009653765.1	ASM965376v1	PRJNA497771	I-1316	4054806	water	1999	Russia	unknown	Asia	Northern Asia
Vibrio cholerae	SAMN39524515	GCF_037195825.1	ASM3719582v1	PRJNA1067347	vc-MS7-2	4090521	shrimp	2023	China	absent	Asia	Eastern Asia
Vibrio cholerae	SAMN39524519	GCF_037195785.1	ASM3719578v1	PRJNA1067347	vc-MS10-2	4224879	shrimp	2023	China	absent	Asia	Eastern Asia
Vibrio cholerae	SAMN06144959	GCF_002076255.1	ASM207625v1	PRJNA356770	O2	4044276	stool	2015	Tanzania	Homo sapiens	Africa	Eastern Africa
Vibrio cholerae	SAMN10799733	GCF_004123205.1	ASM412320v1	PRJNA449860	138_93	4004827	Sewer	1993	Brazil	absent	South America	South America
Vibrio cholerae	SAMN37977887	GCF_037462855.1	ASM3746285v1	PRJNA1031992	18-VB00273	3980305	sediment	2017	Germany	absent	Europe	Western Europe
Vibrio cholerae	SAMN39524518	GCF_037195865.1	ASM3719586v1	PRJNA1067347	vc-MS10-1	4234297	shrimp	2023	China	absent	Asia	Eastern Asia
Vibrio cholerae	SAMD00180595	GCF_023165085.1	ASM2316508v1	PRJDB8600	RIMD 2214266	3900943	unknown	1962	Philippines	absent	Asia	South-Eastern Asia
Vibrio cholerae	SAMN15510354	GCF_019793275.1	ASM1979327v1	PRJNA645603	ISF-208-6	4480491	imported seafood from Vietnam	2016	Vietnam	absent	Asia	South-Eastern Asia
Vibrio cholerae	SAMN13165180	GCF_019400805.1	ASM1940080v1	PRJNA449860	1375_03	3994584	Sewer	2018	Brazil	absent	South America	South America
Vibrio cholerae	SAMN06806440	GCF_002196305.1	ASM219630v1	PRJNA383770	433	3984043	water	unknown	Russia	unknown	Asia	Northern Asia
Vibrio cholerae	SAMN15646534	GCF_036873345.1	ASM3687334v1	PRJNA648702	17-VB00001	3926328	Shrimps	2017	Germany	absent	Europe	Western Europe
Vibrio cholerae	SAMN37067077	GCF_030908845.1	ASM3090884v1	PRJNA1007372	897_2023_HUN_NNGYK	3964954	water	2023	Hungary	absent	Europe	Eastern Europe
Vibrio cholerae	SAMN06198393	GCF_017426965.1	ASM1742696v1	PRJNA359496	DL4215	4005821	water	2008	United States	absent	North America	Northern America
Vibrio cholerae	SAMN17159921	GCF_016457125.1	ASM1645712v1	PRJNA687920	Vc384	4161067	shrimp	2015	China	absent	Asia	Eastern Asia
Vibrio cholerae	SAMN48634480	GCF_050573295.1	ASM5057329v1	PRJNA1265882	RAHLVCL006	4139714	feces	2025	China	Homo sapiens	Asia	Eastern Asia
Vibrio cholerae	SAMD00180556	GCF_023164105.1	ASM2316410v1	PRJDB8600	RIMD 2214415	4068734	unknown	1994	South Korea	absent	Asia	Eastern Asia
Vibrio cholerae	SAMN41078979	GCF_051594865.1	ASM5159486v1	PRJNA811957	MMRF1423	3939553	marine water	2020	India	absent	Asia	Southern Asia
Vibrio cholerae	SAMN10105105	GCF_009748935.1	ASM974893v1	PRJNA492763	10-13_S12	4025210	Carrier	2010	China	Homo sapiens	Asia	Eastern Asia
Vibrio cholerae	SAMN10360553	GCF_003716365.1	ASM371636v1	PRJNA266293	2012EL-1097	4018140	Pivert River	unknown	Haiti	unknown	North America	Caribbean
Vibrio cholerae	SAMN14418867	GCF_013111975.1	ASM1311197v1	PRJNA266293	2012EL-1097	4017168	environmental	2011	Haiti	absent	North America	Caribbean
Vibrio cholerae	SAMN47061651	GCF_050556065.1	ASM5055606v1	PRJNA1228343	HL0036	4040297	unknown	2023	China	absent	Asia	Eastern Asia
Vibrio cholerae	SAMN38476529	GCF_046437725.1	ASM4643772v1	PRJNA1035537	IRLE0083	4070289	Estuarine biome [ENVO:01000020]	2018	United States	absent	North America	Northern America
Vibrio cholerae	SAMN53475257	GCF_054106165.1	ASM5410616v1	PRJNA1265882	RAHLVCL021	3881597	bile	2025	China	Homo sapiens	Asia	Eastern Asia
Vibrio cholerae	SAMN38476520	GCF_046438845.1	ASM4643884v1	PRJNA1035537	IRLE0071	3968968	Estuarine biome [ENVO:01000020]	2018	United States	absent	North America	Northern America
Vibrio cholerae	SAMN13387927	GCF_009728415.1	V_cholerae_str_C-555	PRJNA591777	C-555	3964537	unknown	1994	Russia	Homo sapiens	Asia	Northern Asia
Vibrio cholerae	SAMN07599795	GCF_002808225.1	ASM280822v1	PRJNA371610	330898_C2	4041730	stool	2013	Bangladesh	Homo sapiens	Asia	Southern Asia
Vibrio cholerae	SAMN07599810	GCF_002808125.1	ASM280812v1	PRJNA371610	S023202	4042056	household water source	2014	Bangladesh	absent	Asia	Southern Asia
Vibrio cholerae	SAMN07599796	GCF_002808065.1	ASM280806v1	PRJNA371610	330440_C1	4043032	stool	2013	Bangladesh	Homo sapiens	Asia	Southern Asia
Vibrio cholerae	SAMN11877824	GCF_030464245.1	ASM3046424v1	PRJNA545187	1-18	4097660	water	2018	Russia	unknown	Asia	Northern Asia
Vibrio cholerae	SAMN08982492	GCF_003348335.1	ASM334833v1	PRJNA281423	BD19	3917332	water	2013	Bangladesh	absent	Asia	Southern Asia
Vibrio cholerae	SAMN12671329	GCF_008370535.1	ASM837053v1	PRJNA563297	M1519	4010016	river water	2012	Russia	unknown	Asia	Northern Asia
Vibrio cholerae	SAMN36689570	GCF_032819395.1	ASM3281939v1	PRJNA997795	N21-3370	4247413	stool	2021	Switzerland	Homo sapiens	Europe	Western Europe
Vibrio cholerae	SAMN38476514	GCF_046439465.1	ASM4643946v1	PRJNA1035537	IRLE0049	3868094	Estuarine biome [ENVO:01000020]	2018	United States	absent	North America	Northern America
Vibrio cholerae	SAMN06768535	GCF_002196155.1	ASM219615v1	PRJNA383643	155	4117933	feces	unknown	Ukraine	Homo sapiens	Europe	Eastern Europe
Vibrio cholerae	SAMN38476526	GCF_046438155.1	ASM4643815v1	PRJNA1035537	IRLE0080	3944917	Estuarine biome [ENVO:01000020]	2018	United States	absent	North America	Northern America
Vibrio cholerae	SAMN13404281	GCF_035782415.1	ASM3578241v1	PRJNA593663	R18281	3971453	clinical	1992	Brazil	Homo sapiens	South America	South America
Vibrio cholerae	SAMD00180551	GCF_023164005.1	ASM2316400v1	PRJDB8600	RIMD 2214410	3907394	unknown	1992	Japan	absent	Asia	Eastern Asia
Vibrio cholerae	SAMN37977883	GCF_037462895.1	ASM3746289v1	PRJNA1031992	18-VB00162	4025134	sediment	2017	Germany	absent	Europe	Western Europe
Vibrio cholerae	SAMD00180480	GCF_023163705.1	ASM2316370v1	PRJDB8600	RIMD 2214248	4135023	unknown	1968	India	absent	Asia	Southern Asia
Vibrio cholerae	SAMN06263891	GCF_002098055.1	ASM209805v1	PRJNA363983	CISM_420	4029921	stool	unknown	Mozambique	Homo sapiens	Africa	Eastern Africa
Vibrio cholerae	SAMD00180665	GCF_023167905.1	ASM2316790v1	PRJDB8600	RIMD 2214333	3844102	unknown	1976	India	absent	Asia	Southern Asia
Vibrio cholerae	SAMN15930116	GCF_014489135.1	ASM1448913v1	PRJNA659900	S-616	4093692	unknown	1994	Russia	Homo sapiens	Asia	Northern Asia
Vibrio cholerae	SAMN08984096	GCF_003348825.1	ASM334882v1	PRJNA281423	OYP8A02	3938405	Oyster Pond	2009	United States	absent	North America	Northern America
Vibrio cholerae	SAMN07367890	GCF_003585335.1	ASM358533v1	PRJNA394941	4119	3977562	water	2010	Bangladesh	absent	Asia	Southern Asia
Vibrio cholerae	SAMD00180546	GCF_023163925.1	ASM2316392v1	PRJDB8600	RIMD 2214406	3944908	unknown	1991	Japan	absent	Asia	Eastern Asia
Vibrio cholerae	SAMN08622982	GCF_053283455.1	ASM5328345v1	PRJNA436333	CH415	4037521	unknown	1996	Germany	duck	Europe	Western Europe
Vibrio cholerae	SAMN08982482	GCF_003348675.1	ASM334867v1	PRJNA281423	BD07	3977629	water	2013	Bangladesh	absent	Asia	Southern Asia
Vibrio cholerae	SAMN17159919	GCF_016456725.1	ASM1645672v1	PRJNA687920	Vc382	4063563	pork	2015	China	absent	Asia	Eastern Asia
Vibrio cholerae	SAMN37977889	GCF_037462815.1	ASM3746281v1	PRJNA1031992	18-VB00278	4011852	sediment	2017	Germany	absent	Europe	Western Europe
Vibrio cholerae	SAMN07599797	GCF_002808325.1	ASM280832v1	PRJNA371610	S040602_C1	4043126	household water source	2013	Bangladesh	absent	Asia	Southern Asia
Vibrio cholerae	SAMN23961531	GCF_021228575.1	ASM2122857v1	PRJNA788327	VCH20210731	4032143	blood	2021	China	Homo sapiens	Asia	Eastern Asia
Vibrio cholerae	SAMN08982497	GCF_003348195.1	ASM334819v1	PRJNA281423	BD24	3987995	water	2013	Bangladesh	absent	Asia	Southern Asia
Vibrio cholerae	SAMD00221496	GCF_014634685.1	ASM1463468v1	PRJDB9707	PI-9003	4001512	aquatic	1990	Japan	Plecoglossus altivelis	Asia	Eastern Asia
Vibrio cholerae	SAMN08744328	GCF_003205705.1	ASM320570v1	PRJNA439310	UG071	4034068	stool	2014	Uganda	Homo sapiens	Africa	Eastern Africa
Vibrio cholerae	SAMN06144957	GCF_002076175.1	ASM207617v1	PRJNA356770	O6MU	4025207	stool	2015	Tanzania	Homo sapiens	Africa	Eastern Africa
Vibrio cholerae	SAMN06263877	GCF_002098305.1	ASM209830v1	PRJNA363983	CISM_296	4030126	stool	unknown	Mozambique	Homo sapiens	Africa	Eastern Africa
Vibrio cholerae	SAMN06263845	GCF_002098995.1	ASM209899v1	PRJNA363983	CISM_0018	4036015	stool	2002	Mozambique	Homo sapiens	Africa	Eastern Africa
Vibrio cholerae	SAMN06263841	GCF_002099065.1	ASM209906v1	PRJNA363983	CISM_0014	4032716	river water	2002	Mozambique	Homo sapiens	Africa	Eastern Africa
Vibrio cholerae	SAMEA889176	GCF_001260175.1	5174_6#7	PRJEB2215	4662	4012468	unknown	2001	Bangladesh	Homo sapiens	Asia	Southern Asia
Vibrio cholerae	SAMEA889184	GCF_001258555.1	5174_6#3	PRJEB2215	4488	4012653	unknown	2006	India	Homo sapiens	Asia	Southern Asia
Vibrio cholerae	SAMD00180528	GCF_023163105.1	ASM2316310v1	PRJDB8600	RIMD 2214388	4029086	unknown	1993	Indonesia	absent	Asia	South-Eastern Asia
Vibrio cholerae	SAMN10963673	GCF_004309765.1	ASM430976v1	PRJNA523107	IDH08148	4000874	fecal sample	2015	India	Homo sapiens	Asia	Southern Asia
Vibrio cholerae	SAMN54916403	GCF_055523135.1	ASM5552313v1	PRJNA1414902	MTI84	4026802	stool	2024	Bangladesh	Homo sapiens	Asia	Southern Asia
Vibrio cholerae	SAMN10105149	GCF_009748085.1	ASM974808v1	PRJNA492763	09-18_S31	3960248	patient	2009	China	Homo sapiens	Asia	Eastern Asia
Vibrio cholerae	SAMN34315296	GCF_029906585.1	ASM2990658v1	PRJNA960680	2352495169	4212110	blood	2020	China	Homo sapiens	Asia	Eastern Asia
Vibrio cholerae	SAMN41189537	GCF_039615255.1	ASM3961525v1	PRJNA1107574	VC688	4001184	unknown	1986	Japan	Animal	Asia	Eastern Asia
Vibrio cholerae	SAMN29328605	GCF_041447625.1	ASM4144762v1	PRJNA852400	Vc533	4096120	aquaculture water of freshwater fish	2021	China	absent	Asia	Eastern Asia
Vibrio cholerae	SAMN08982488	GCF_003348655.1	ASM334865v1	PRJNA281423	BD14	3907209	water	2013	Bangladesh	absent	Asia	Southern Asia
Vibrio cholerae	SAMN13404280	GCF_035782395.1	ASM3578239v1	PRJNA593663	R18358	4003027	clinical	1999	Brazil	Homo sapiens	South America	South America
Vibrio cholerae	SAMN44771363	GCF_047524585.1	ASM4752458v1	PRJNA1186719	MLK258	4169706	unknown	2022	Kenya	Homo sapiens	Africa	Eastern Africa
Vibrio cholerae	SAMN10105170	GCF_009747705.1	ASM974770v1	PRJNA492763	10-11_S60	3958057	patient	2010	China	Homo sapiens	Asia	Eastern Asia
Vibrio cholerae	SAMN09356177	GCF_007050355.1	ASM705035v1	PRJNA474612	CRA_S9	4029338	Sediment beside shrimp field	2017	Bangladesh	absent	Asia	Southern Asia
Vibrio cholerae	SAMN09356179	GCF_007050395.1	CRA_S17	PRJNA474614	CRA_S17	4029802	river sediment	2017	Bangladesh	absent	Asia	Southern Asia
Vibrio cholerae	SAMN06196908	GCF_017426785.1	ASM1742678v1	PRJNA359496	DL2114	4113495	water	2008	United States	absent	North America	Northern America
Vibrio cholerae	SAMN29637730	GCF_024495625.1	ASM2449562v1	PRJNA857825	SG_017	4005842	envrionmental	2021	South Korea	absent	Asia	Eastern Asia
Vibrio cholerae	SAMD00221487	GCF_014634405.1	ASM1463440v1	PRJDB9707	N-1	4001797	aquatic	1987	Japan	Plecoglossus altivelis	Asia	Eastern Asia
Vibrio cholerae	SAMN23296542	GCF_021166935.1	ASM2116693v1	PRJNA781803	173	4022193	patient	2019	Russia	Homo sapiens	Asia	Northern Asia
Vibrio cholerae	SAMN06263871	GCF_002098445.1	ASM209844v1	PRJNA363983	CISM_178	4193944	stool	2003	Mozambique	Homo sapiens	Africa	Eastern Africa
Vibrio cholerae	SAMN33425236	GCF_041834005.1	ASM4183400v1	PRJNA938093	VC64	4030641	water	2007	Nigeria	absent	Africa	Western Africa
Vibrio cholerae	SAMN13897711	GCF_013111305.1	ASM1311130v1	PRJNA266293	2012EL-1776	3941060	environmental	2012	Haiti	absent	North America	Caribbean
Vibrio cholerae	SAMN28767379	GCF_024744955.1	ASM2474495v1	PRJNA843723	ISF-271-2	4169508	raw shrimp	2017	India	absent	Asia	Southern Asia
Vibrio cholerae	SAMN02904552	GCF_000740515.1	ASM74051v2	PRJNA254724	InDRE 3140	4017985	rectal swab culture	2013	Mexico	Homo sapiens	North America	Central America
Vibrio cholerae	SAMN06263893	GCF_002098005.1	ASM209800v1	PRJNA363983	CISM_510	4038804	stool	unknown	Mozambique	Homo sapiens	Africa	Eastern Africa
Vibrio cholerae	SAMN12671264	GCF_008370415.1	ASM837041v1	PRJNA563270	M1517	3977537	river water	2012	Russia	unknown	Asia	Northern Asia
Vibrio cholerae	SAMD00180569	GCF_023164365.1	ASM2316436v1	PRJDB8600	RIMD 2214257	4119352	unknown	1968	India	absent	Asia	Southern Asia
Vibrio cholerae	SAMN11125798	GCF_004358295.1	ASM435829v1	PRJNA527024	1	3939335	clinical sample	1998	Russia	Homo sapiens	Asia	Northern Asia
Vibrio cholerae	SAMN16072599	GCF_043352275.1	ASM4335227v1	PRJNA661987	1227	3965193	water	2017	Russia	absent	Asia	Northern Asia
Vibrio cholerae	SAMD00180518	GCF_023162925.1	ASM2316292v1	PRJDB8600	RIMD 2214378	3999581	unknown	1985	Japan	absent	Asia	Eastern Asia
Vibrio cholerae	SAMN14354968	GCF_039737175.1	ASM3973717v1	PRJNA611964	VC702711	4038525	stool	unknown	Pakistan	Homo sapiens	Asia	Southern Asia
Vibrio cholerae	SAMD00180554	GCF_023164065.1	ASM2316406v1	PRJDB8600	RIMD 2214413	3886949	unknown	1994	Brazil	absent	South America	South America
Vibrio cholerae	SAMN06144943	GCF_002076575.1	ASM207657v1	PRJNA356770	O3S	4022861	stool	2015	Tanzania	Homo sapiens	Africa	Eastern Africa
Vibrio cholerae	SAMN07599812	GCF_002807925.1	ASM280792v1	PRJNA371610	S023208	4027340	household water source	2014	Bangladesh	absent	Asia	Southern Asia
Vibrio cholerae	SAMN07599806	GCF_002808145.1	ASM280814v1	PRJNA371610	22087102_C2	4042349	stool	2013	Bangladesh	Homo sapiens	Asia	Southern Asia
Vibrio cholerae	SAMN07599793	GCF_002808275.1	ASM280827v1	PRJNA371610	22044108_C3	4042366	stool	2013	Bangladesh	Homo sapiens	Asia	Southern Asia
Vibrio cholerae	SAMN08744334	GCF_003205565.1	ASM320556v1	PRJNA439310	UG046	4042522	stool	2015	Uganda	Homo sapiens	Africa	Eastern Africa
Vibrio cholerae	SAMN07599827	GCF_002807725.1	ASM280772v1	PRJNA371610	S002502	3946275	household water source	2013	Bangladesh	absent	Asia	Southern Asia
Vibrio cholerae	SAMN06144940	GCF_002076415.1	ASM207641v1	PRJNA356770	7714	4022767	stool	2015	Tanzania	Homo sapiens	Africa	Eastern Africa
Vibrio cholerae	SAMN06144950	GCF_002076485.1	ASM207648v1	PRJNA356770	47623	4022899	stool	2015	Tanzania	Homo sapiens	Africa	Eastern Africa
Vibrio cholerae	SAMN06144941	GCF_002076585.1	ASM207658v1	PRJNA356770	O5MU	4023442	stool	2015	Tanzania	Homo sapiens	Africa	Eastern Africa
Vibrio cholerae	SAMN06144949	GCF_002076695.1	ASM207669v1	PRJNA356770	8Mo	4023189	stool	2015	Tanzania	Homo sapiens	Africa	Eastern Africa
Vibrio cholerae	SAMN15930188	GCF_014489035.1	ASM1448903v1	PRJNA659910	S-619	4087287	unknown	1993	Russia	Homo sapiens	Asia	Northern Asia
Vibrio cholerae	SAMN12671082	GCF_008370435.1	ASM837043v1	PRJNA563260	M1506	3922370	river water	2011	Russia	unknown	Asia	Northern Asia
Vibrio cholerae	SAMN33425231	GCF_041834065.1	ASM4183406v1	PRJNA938093	VC40	4030365	feces	2015	Nigeria	absent	Africa	Western Africa
Vibrio cholerae	SAMN38476528	GCF_046438235.1	ASM4643823v1	PRJNA1035537	IRLE0082	4064950	Estuarine biome [ENVO:01000020]	2018	United States	absent	North America	Northern America
Vibrio cholerae	SAMN38476534	GCF_046437305.1	ASM4643730v1	PRJNA1035537	IRLE0140	3961777	Estuarine biome [ENVO:01000020]	2019	United States	absent	North America	Northern America
Vibrio cholerae	SAMD00180597	GCF_023165125.1	ASM2316512v1	PRJDB8600	RIMD 2214241	4114222	unknown	1934	unknown	absent	unknown	unknown
Vibrio cholerae	SAMD00221480	GCF_014634265.1	ASM1463426v1	PRJDB9707	PS-7701	3997943	aquatic	1977	Japan	Plecoglossus altivelis	Asia	Eastern Asia
Vibrio cholerae	SAMD00221482	GCF_014634305.1	ASM1463430v1	PRJDB9707	PS-7703	3995952	aquatic	1977	Japan	Plecoglossus altivelis	Asia	Eastern Asia
Vibrio cholerae	SAMD00221483	GCF_014634325.1	ASM1463432v1	PRJDB9707	PS-7706	3994056	aquatic	1977	Japan	Plecoglossus altivelis	Asia	Eastern Asia
Vibrio cholerae	SAMD00180652	GCF_023167405.1	ASM2316740v1	PRJDB8600	RIMD 2214321	4161597	unknown	1978	United States	absent	North America	Northern America
Vibrio cholerae	SAMN07350485	GCF_002284075.1	ASM228407v1	PRJNA281423	OYP7C09	3869397	Oyster Pond	2009	United States	absent	North America	Northern America
Vibrio cholerae	SAMN08984093	GCF_003348875.1	ASM334887v1	PRJNA281423	OYP7C09	3869378	Oyster Pond	2009	United States	absent	North America	Northern America
Vibrio cholerae	SAMN11877822	GCF_030464165.1	ASM3046416v1	PRJNA545187	10-17	4000544	silt	2017	Russia	unknown	Asia	Northern Asia
Vibrio cholerae	SAMN14214506	GCF_036441415.1	ASM3644141v1	PRJNA608944	14-VB00057	4070115	Mussels	2014	Germany	absent	Europe	Western Europe
Vibrio cholerae	SAMN09949097	GCF_021014875.1	ASM2101487v1	PRJNA489146	VN-10133	3948912	Oyster	2012	Germany	absent	Europe	Western Europe
Vibrio cholerae	SAMN16268018	GCF_026613935.1	ASM2661393v1	PRJNA665749	NIHE_44	3984467	Environment	unknown	Vietnam	unknown	Asia	South-Eastern Asia
Vibrio cholerae	SAMN12640613	GCF_008269365.1	ASM826936v1	PRJNA562417	120	3970425	water	2018	Russia	Homo sapiens	Asia	Northern Asia
Vibrio cholerae	SAMN12671283	GCF_008370515.1	ASM837051v1	PRJNA563285	132	3931301	river water	2013	Russia	unknown	Asia	Northern Asia
Vibrio cholerae	SAMN12671270	GCF_008370875.1	ASM837087v1	PRJNA563275	M1526	4824729	river water	2012	Russia	unknown	Asia	Northern Asia
Vibrio cholerae	SAMD00221495	GCF_014634665.1	ASM1463466v1	PRJDB9707	POI-9001	4001282	aquatic	1990	Japan	Plecoglossus altivelis	Asia	Eastern Asia
Vibrio cholerae	SAMD00221488	GCF_014634425.1	ASM1463442v1	PRJDB9707	N-2	4000866	aquatic	1987	Japan	Plecoglossus altivelis	Asia	Eastern Asia
Vibrio cholerae	SAMD00221489	GCF_014634445.1	ASM1463444v1	PRJDB9707	N-3	4001282	aquatic	1987	Japan	Plecoglossus altivelis	Asia	Eastern Asia
Vibrio cholerae	SAMD00221493	GCF_014634625.1	ASM1463462v1	PRJDB9707	AA-9021	4001454	aquatic	1990	Japan	Plecoglossus altivelis	Asia	Eastern Asia
Vibrio cholerae	SAMN12640790	GCF_008269465.1	ASM826946v1	PRJNA562440	M1505	3912499	water	2011	Russia	Homo sapiens	Asia	Northern Asia
Vibrio cholerae	SAMN38476544	GCF_046436455.1	ASM4643645v1	PRJNA1035537	IRLE0192	3905334	Estuarine biome [ENVO:01000020]	2019	United States	absent	North America	Northern America
Vibrio cholerae	SAMD00180515	GCF_023162865.1	ASM2316286v1	PRJDB8600	RIMD 2214375	4059008	unknown	1992	Japan	absent	Asia	Eastern Asia
Vibrio cholerae	SAMN33425228	GCF_041834205.1	ASM4183420v1	PRJNA938093	VC29	4021187	feces	2010	Nigeria	absent	Africa	Western Africa
Vibrio cholerae	SAMN17159944	GCF_016456755.1	ASM1645675v1	PRJNA687920	Vc3021	4088277	pork	2019	China	absent	Asia	Eastern Asia
Vibrio cholerae	SAMN07192613	GCF_002196065.1	ASM219606v1	PRJNA389224	P-18778	4012469	feces	2005	Russia	Homo sapiens	Asia	Northern Asia
Vibrio cholerae	SAMN07599802	GCF_002808435.1	ASM280843v1	PRJNA371610	22043204_C1	4043072	stool	2013	Bangladesh	Homo sapiens	Asia	Southern Asia
Vibrio cholerae	SAMN26804323	GCF_025505155.1	ASM2550515v1	PRJNA817617	E19	3961051	water	2016	Ghana	absent	Africa	Western Africa
Vibrio cholerae	SAMN37977903	GCF_037462545.1	ASM3746254v1	PRJNA1031992	18-VB00593	3973967	water	2018	Germany	absent	Europe	Western Europe
Vibrio cholerae	SAMN36689546	GCF_032820375.1	ASM3282037v1	PRJNA997795	N17-2024	3925638	stool	2017	Switzerland	Homo sapiens	Europe	Western Europe
Vibrio cholerae	SAMN23296539	GCF_021166995.1	ASM2116699v1	PRJNA781803	20377	4122272	patient	2017	Russia	Homo sapiens	Asia	Northern Asia
Vibrio cholerae	SAMN08741624	GCF_003057075.1	ASM305707v1	PRJNA439170	2687	3966695	water	2015	Russia	absent	Asia	Northern Asia
Vibrio cholerae	SAMN33425245	GCF_041833865.1	ASM4183386v1	PRJNA938093	VC105	3959623	water	2009	Nigeria	absent	Africa	Western Africa
Vibrio cholerae	SAMN23296541	GCF_021166975.1	ASM2116697v1	PRJNA781803	41	4156659	patient	2018	Russia	Homo sapiens	Asia	Northern Asia
Vibrio cholerae	SAMN08741633	GCF_003057015.1	ASM305701v1	PRJNA439175	8	3903289	water	2014	Russia	absent	Asia	Northern Asia
Vibrio cholerae	SAMN07599817	GCF_002807765.1	ASM280776v1	PRJNA371610	330073_A	4042676	stool	2013	Bangladesh	Homo sapiens	Asia	Southern Asia
Vibrio cholerae	SAMN07599823	GCF_002807945.1	ASM280794v1	PRJNA371610	330920_A	4042529	stool	2013	Bangladesh	Homo sapiens	Asia	Southern Asia
Vibrio cholerae	SAMN07599818	GCF_002807965.1	ASM280796v1	PRJNA371610	330073_B	4045868	stool	2013	Bangladesh	Homo sapiens	Asia	Southern Asia
Vibrio cholerae	SAMN07599815	GCF_002807985.1	ASM280798v1	PRJNA371610	S002300_E	4042300	household water source	2013	Bangladesh	absent	Asia	Southern Asia
Vibrio cholerae	SAMN07599819	GCF_002808105.1	ASM280810v1	PRJNA371610	330081	4044553	stool	2014	Bangladesh	Homo sapiens	Asia	Southern Asia
Vibrio cholerae	SAMN12671358	GCF_008370525.1	ASM837052v1	PRJNA563307	85	3921040	river water	2013	Russia	unknown	Asia	Northern Asia
Vibrio cholerae	SAMN17159926	GCF_016457005.1	ASM1645700v1	PRJNA687920	Vc517	4449521	shrimp	2015	China	absent	Asia	Eastern Asia
Vibrio cholerae	SAMN08982527	GCF_003347785.1	ASM334778v1	PRJNA281423	BD59	3973511	water	2013	Bangladesh	absent	Asia	Southern Asia
Vibrio cholerae	SAMN37067076	GCF_030908805.1	ASM3090880v1	PRJNA1007372	844_2023_HUN_NNGYK	3963568	BAL	2023	Hungary	Homo sapiens	Europe	Eastern Europe
Vibrio cholerae	SAMEA117660571	GCF_965137905.1	CIP111241	PRJEB85433	CIP111241	4068667	absent	unknown	unknown	absent	unknown	unknown
Vibrio cholerae	SAMN40160510	GCF_037154355.1	ASM3715435v1	PRJNA1081302	non-O1/non-O139	3931193	culture	2021	Spain	Homo sapiens	Europe	Southern Europe
Vibrio cholerae	SAMN03093452	GCF_000786345.1	ASM78634v1	PRJNA263047	3265/80	4012518	stool of the patient	2014	Russia	Homo sapiens	Asia	Northern Asia
Vibrio cholerae	SAMN08984085	GCF_003348995.1	ASM334899v1	PRJNA281423	OYP6F04	3881830	Oyster Pond	2009	United States	absent	North America	Northern America
Vibrio cholerae	SAMN08741622	GCF_003057055.1	ASM305705v1	PRJNA439169	2613	3967932	water	2015	Russia	Homo sapiens	Asia	Northern Asia
Vibrio cholerae	SAMN07599816	GCF_002807805.1	ASM280780v1	PRJNA371610	S003806	4046403	household water source	2014	Bangladesh	absent	Asia	Southern Asia
Vibrio cholerae	SAMN17159917	GCF_016456785.1	ASM1645678v1	PRJNA687920	Vc226	4382521	chicken	2015	China	absent	Asia	Eastern Asia
Vibrio cholerae	SAMN41813156	GCF_040253385.1	ASM4025338v1	PRJNA1123590	CTMA__1695	4052016	fecal sample	2018	Democratic Republic of the Congo	Homo sapiens	Africa	Middle Africa
Vibrio cholerae	SAMN33425225	GCF_041834165.1	ASM4183416v1	PRJNA938093	VC21	4298614	feces	2010	Nigeria	absent	Africa	Western Africa
Vibrio cholerae	SAMN23296540	GCF_021167035.1	ASM2116703v1	PRJNA781803	20284	3938041	patient	2017	Russia	Homo sapiens	Asia	Northern Asia
Vibrio cholerae	SAMN17159920	GCF_016457135.1	ASM1645713v1	PRJNA687920	Vc383	4114801	pork	2015	China	absent	Asia	Eastern Asia
Vibrio cholerae	SAMN42500392	GCF_052113085.1	ASM5211308v1	PRJNA1136010	VC12	3853235	freshwater	1992	Argentina	absent	South America	South America
Vibrio cholerae	SAMN08982484	GCF_003348405.1	ASM334840v1	PRJNA281423	BD10	3959874	water	2013	Bangladesh	absent	Asia	Southern Asia
Vibrio cholerae	SAMN12168603	GCF_006802735.1	ASM680273v1	PRJNA551929	A12JL4W15	4000901	water	2012	Austria	absent	Europe	Western Europe
Vibrio cholerae	SAMN08982504	GCF_003348095.1	ASM334809v1	PRJNA281423	BD31	4023402	water	2013	Bangladesh	absent	Asia	Southern Asia
Vibrio cholerae	SAMN07599814	GCF_002807835.1	ASM280783v1	PRJNA371610	S002300_B	3949769	household water source	2013	Bangladesh	absent	Asia	Southern Asia
Vibrio cholerae	SAMD00180653	GCF_023167425.1	ASM2316742v1	PRJDB8600	RIMD 2214322	4057055	unknown	1983	India	absent	Asia	Southern Asia
Vibrio cholerae	SAMN36689567	GCF_032819595.1	ASM3281959v1	PRJNA997795	N20-0610	4110425	stool	2020	Switzerland	Homo sapiens	Europe	Western Europe
Vibrio cholerae	SAMN08982520	GCF_003347865.1	ASM334786v1	PRJNA281423	BD51	3924202	water	2013	Bangladesh	absent	Asia	Southern Asia
Vibrio cholerae	SAMN07350478	GCF_002284245.1	ASM228424v1	PRJNA281423	OYP4H11	3934959	Oyster Pond	2009	United States	absent	North America	Northern America
Vibrio cholerae	SAMN10531976	GCF_019350605.1	ASM1935060v1	PRJNA449860	137_94	4000690	stool	1994	Brazil	Homo sapiens	South America	South America
Vibrio cholerae	SAMN13897695	GCF_013111575.1	ASM1311157v1	PRJNA266293	M7	3906485	Pure culture	2001	Mexico	Homo sapiens	North America	Central America
Vibrio cholerae	SAMN08741628	GCF_003057085.1	ASM305708v1	PRJNA439173	124	3969210	water	2015	Russia	absent	Asia	Northern Asia
Vibrio cholerae	SAMN17159927	GCF_016457045.1	ASM1645704v1	PRJNA687920	Vc518	4186044	shrimp	2015	China	absent	Asia	Eastern Asia
Vibrio cholerae	SAMN17159932	GCF_016456915.1	ASM1645691v1	PRJNA687920	Vc1461	4069757	chicken	2016	China	absent	Asia	Eastern Asia
Vibrio cholerae	SAMD00180540	GCF_023163825.1	ASM2316382v1	PRJDB8600	RIMD 2214399	4095485	unknown	1993	Indonesia	absent	Asia	South-Eastern Asia
Vibrio cholerae	SAMN13387475	GCF_009728505.1	V_cholerae_str_353Az	PRJNA591756	353Az	3953109	unknown	1985	Azerbaijan	Homo sapiens	Asia	Western Asia
Vibrio cholerae	SAMN12640772	GCF_008269355.1	ASM826935v1	PRJNA562433	M1504	4012964	water	2011	Russia	Homo sapiens	Asia	Northern Asia
Vibrio cholerae	SAMN07599811	GCF_002808205.1	ASM280820v1	PRJNA371610	S003008	4044346	household water source	2014	Bangladesh	absent	Asia	Southern Asia
Vibrio cholerae	SAMN07599820	GCF_002807895.1	ASM280789v1	PRJNA371610	330110	4043457	stool	2014	Bangladesh	Homo sapiens	Asia	Southern Asia
Vibrio cholerae	SAMN41813160	GCF_040253255.1	ASM4025325v1	PRJNA1123590	CTMA__1699	4052000	fecal sample	2018	Democratic Republic of the Congo	Homo sapiens	Africa	Middle Africa
Vibrio cholerae	SAMD00180600	GCF_023165185.1	ASM2316518v1	PRJDB8600	RIMD 2214272	4080066	unknown	1968	India	absent	Asia	Southern Asia
Vibrio cholerae	SAMN03104858	GCF_000789135.1	ASM78913v1	PRJNA263670	2012HC-10	4012032	Stool, Clinical	2012	Haiti	Homo sapiens	North America	Caribbean
Vibrio cholerae	SAMN15646604	GCF_036814205.1	ASM3681420v1	PRJNA648721	17-VB00206	4051966	Shrimps	2017	Germany	absent	Europe	Western Europe
Vibrio cholerae	SAMN07599791	GCF_002808265.1	ASM280826v1	PRJNA371610	330033_C1	4043006	stool	2013	Bangladesh	Homo sapiens	Asia	Southern Asia
Vibrio cholerae	SAMN06263874	GCF_002098425.1	ASM209842v1	PRJNA363983	CISM_189	4185376	stool	2003	Mozambique	Homo sapiens	Africa	Eastern Africa
Vibrio cholerae O1 biovar El Tor	SAMN04023226	GCF_001281615.1	ASM128161v1	PRJNA294353	43	4181484	unknown	1994	Ukraine	Homo sapiens	Europe	Eastern Europe
Vibrio cholerae	SAMN12640803	GCF_008271265.1	ASM827126v1	PRJNA562445	M1507	3952506	water	2011	Russia	Homo sapiens	Asia	Northern Asia
Vibrio cholerae	SAMN11125653	GCF_004358215.1	ASM435821v1	PRJNA527010	180D	3906916	clinical sample	1970	Russia	Homo sapiens	Asia	Northern Asia
Vibrio cholerae	SAMN13404276	GCF_035615635.1	ASM3561563v1	PRJNA593663	R18262	4063992	clinical	1993	Brazil	Homo sapiens	South America	South America
Vibrio cholerae O1 biovar El Tor	SAMN05180557	GCF_001661905.2	ASM166190v2	PRJNA323526	I-1187	4029228	stool	1994	Russia	Homo sapiens	Asia	Northern Asia
Vibrio cholerae	SAMN37977906	GCF_037462405.1	ASM3746240v1	PRJNA1031992	18-VB00600	4331692	sediment	2018	Germany	absent	Europe	Western Europe
Vibrio cholerae	SAMD00180577	GCF_023164705.1	ASM2316470v1	PRJDB8600	RIMD 2214436	4016698	unknown	1998	Netherlands	absent	Europe	Western Europe
Vibrio cholerae	SAMN12671279	GCF_008370445.1	ASM837044v1	PRJNA563281	29	4072030	river water	2013	Russia	unknown	Asia	Northern Asia
Vibrio cholerae	SAMN13897692	GCF_013111655.1	ASM1311165v1	PRJNA266293	M4	3870311	Pure culture	2000	Mexico	Homo sapiens	North America	Central America
Vibrio cholerae	SAMN53475258	GCF_054106125.1	ASM5410612v1	PRJNA1265882	RAHLVCL022	4039630	blood	2025	China	Homo sapiens	Asia	Eastern Asia
Vibrio cholerae	SAMN16072597	GCF_043352305.1	ASM4335230v1	PRJNA661987	I-1175	4176609	silt	1993	Russia	absent	Asia	Northern Asia
Vibrio cholerae	SAMD00180623	GCF_023166225.1	ASM2316622v1	PRJDB8600	RIMD 2214293	4068231	unknown	1975	India	absent	Asia	Southern Asia
Vibrio cholerae	SAMN07350469	GCF_002284395.1	ASM228439v1	PRJNA281423	OYP2A12	4068380	Oyster Pond	2009	United States	absent	North America	Northern America
Vibrio cholerae	SAMN08984052	GCF_003349445.1	ASM334944v1	PRJNA281423	OYP2A12	4068364	Oyster Pond	2009	United States	absent	North America	Northern America
Vibrio cholerae	SAMN08984063	GCF_003349325.1	ASM334932v1	PRJNA281423	OYP4D09	4054009	Oyster Pond	2009	United States	absent	North America	Northern America
Vibrio cholerae	SAMN36689542	GCF_032820575.1	ASM3282057v1	PRJNA997795	N17-0630	3973546	stool	2017	Switzerland	Homo sapiens	Europe	Western Europe
Vibrio cholerae	SAMN25185372	GCF_024105855.1	ASM2410585v1	PRJNA799662	PGB-VCH005	4044298	Sea water	2018	Algeria	absent	Africa	Northern Africa
Vibrio cholerae	SAMD00221484	GCF_014634345.1	ASM1463434v1	PRJDB9707	PS-7901	3993506	aquatic	1979	Japan	Plecoglossus altivelis	Asia	Eastern Asia
Vibrio cholerae	SAMN40207228	GCF_037996025.1	ASM3799602v1	PRJNA1082690	KKV2579	4004325	unknown	unknown	unknown	unknown	unknown	unknown
Vibrio cholerae	SAMD00180573	GCF_023164445.1	ASM2316444v1	PRJDB8600	RIMD 2214431	3974417	unknown	1996	Thailand	absent	Asia	South-Eastern Asia
Vibrio cholerae	SAMN40207229	GCF_037995985.1	ASM3799598v1	PRJNA1082690	KKV2580	4004271	unknown	unknown	unknown	unknown	unknown	unknown
Vibrio cholerae	SAMN07599821	GCF_002807785.1	ASM280778v1	PRJNA371610	330113	4042653	stool	2014	Bangladesh	Homo sapiens	Asia	Southern Asia
Vibrio cholerae	SAMN07599800	GCF_002808465.1	ASM280846v1	PRJNA371610	22043200_C1	4042896	stool	2013	Bangladesh	Homo sapiens	Asia	Southern Asia
Vibrio cholerae	SAMN07599828	GCF_002807735.1	ASM280773v1	PRJNA371610	S002506	4042063	household water source	2013	Bangladesh	absent	Asia	Southern Asia
Vibrio cholerae	SAMN07599798	GCF_002808075.1	ASM280807v1	PRJNA371610	S000600_C10	4041449	household water source	2013	Bangladesh	absent	Asia	Southern Asia
Vibrio cholerae	SAMN07599801	GCF_002808165.1	ASM280816v1	PRJNA371610	22043202_C1	4044047	stool	2013	Bangladesh	Homo sapiens	Asia	Southern Asia
Vibrio cholerae	SAMD00180641	GCF_023166895.1	ASM2316689v1	PRJDB8600	RIMD 2214310	3836999	unknown	1979	India	absent	Asia	Southern Asia
Vibrio cholerae	SAMN07599804	GCF_002808405.1	ASM280840v1	PRJNA371610	S081300_C2	4042531	household water source	2013	Bangladesh	absent	Asia	Southern Asia
Vibrio cholerae	SAMN07599803	GCF_002808415.1	ASM280841v1	PRJNA371610	331721_C1	4042872	stool	2013	Bangladesh	Homo sapiens	Asia	Southern Asia
Vibrio cholerae	SAMN07599799	GCF_002808215.1	ASM280821v1	PRJNA371610	22043300_C6	4042333	stool	2013	Bangladesh	Homo sapiens	Asia	Southern Asia
Vibrio cholerae	SAMN07599805	GCF_002808365.1	ASM280836v1	PRJNA371610	S000100_C5	4075565	household water source	2013	Bangladesh	absent	Asia	Southern Asia
Vibrio cholerae	SAMN07599822	GCF_002807705.1	ASM280770v1	PRJNA371610	330590	4041648	stool	2014	Bangladesh	Homo sapiens	Asia	Southern Asia
Vibrio cholerae	SAMN07599813	GCF_002807975.1	ASM280797v1	PRJNA371610	S003202	4039674	household water source	2014	Bangladesh	absent	Asia	Southern Asia
Vibrio cholerae	SAMN11877816	GCF_030464315.1	ASM3046431v1	PRJNA545187	1-17	4004826	water	2017	Russia	unknown	Asia	Northern Asia
Vibrio cholerae	SAMN14214507	GCF_036441395.1	ASM3644139v1	PRJNA608945	14-VB00059	4065056	Mussels	2014	Germany	absent	Europe	Western Europe
Vibrio cholerae	SAMEA889226	GCF_001257895.1	5174_5#4	PRJEB2215	4593	4031342	unknown	2007	India	Homo sapiens	Asia	Southern Asia
Vibrio cholerae	SAMN33425243	GCF_041833825.1	ASM4183382v1	PRJNA938093	VC97	4024544	unknown	unknown	Nigeria	absent	Africa	Western Africa
Vibrio cholerae	SAMN13049607	GCF_009899525.1	ASM989952v1	PRJNA449860	458_02	3926080	Sewer	2018	Brazil	absent	South America	South America
Vibrio cholerae	SAMN13897701	GCF_013111795.1	ASM1311179v1	PRJNA266293	2012EL-1760	3956458	environmental	2012	Haiti	absent	North America	Caribbean
Vibrio cholerae	SAMN03380744	GCF_000967785.2	ASM96778v2	PRJNA276767	I-1300	4034163	clinical sample	1999	Russia	Homo sapiens	Asia	Northern Asia
Vibrio cholerae	SAMN38476536	GCF_046437075.1	ASM4643707v1	PRJNA1035537	IRLE0173	3959117	Estuarine biome [ENVO:01000020]	2019	United States	absent	North America	Northern America
Vibrio cholerae	SAMD00180585	GCF_023164885.1	ASM2316488v1	PRJDB8600	RIMD 2214446	3928683	unknown	2001	Bangladesh	absent	Asia	Southern Asia
Vibrio cholerae	SAMN41813161	GCF_040253275.1	ASM4025327v1	PRJNA1123590	CTMA__1701	4052456	fecal sample	2018	Democratic Republic of the Congo	Homo sapiens	Africa	Middle Africa
Vibrio cholerae	SAMN15646592	GCF_036814135.1	ASM3681413v1	PRJNA648716	17-VB00124	3924113	Black tiger shrimps	2017	Germany	absent	Europe	Western Europe
Vibrio cholerae	SAMN33425229	GCF_041834145.1	ASM4183414v1	PRJNA938093	VC30	4021911	feces	2010	Nigeria	absent	Africa	Western Africa
Vibrio cholerae	SAMD00180529	GCF_023163125.1	ASM2316312v1	PRJDB8600	RIMD 2214389	4012225	unknown	1993	Indonesia	absent	Asia	South-Eastern Asia
Vibrio cholerae	SAMN33425224	GCF_041834245.1	ASM4183424v1	PRJNA938093	VC19	4039537	feces	2010	Nigeria	absent	Africa	Western Africa
Vibrio cholerae	SAMN03104859	GCF_000789035.1	ASM78903v1	PRJNA263670	2012HC-11	4029722	Stool, Clinical	2012	Haiti	Homo sapiens	North America	Caribbean
Vibrio cholerae	SAMD00180646	GCF_023167285.1	ASM2316728v1	PRJDB8600	RIMD 2214316	4010566	unknown	1976	India	absent	Asia	Southern Asia
Vibrio cholerae	SAMN03104863	GCF_000788915.1	ASM78891v1	PRJNA263670	2012HC-17	4012003	Stool, Clinical	2012	Haiti	Homo sapiens	North America	Caribbean
Vibrio cholerae	SAMEA889224	GCF_001254355.1	5174_8#9	PRJEB2215	MG116226	4028960	unknown	1991	Bangladesh	Homo sapiens	Asia	Southern Asia
Vibrio cholerae	SAMN02693894	GCF_000736865.1	GFC_7	PRJNA242443	NIH41	3952728	unknown	1941	India	absent	Asia	Southern Asia
Vibrio cholerae	SAMN13897699	GCF_013111535.1	ASM1311153v1	PRJNA266293	BD02	3935164	environmental	unknown	Bangladesh	absent	Asia	Southern Asia
Vibrio cholerae	SAMN16072598	GCF_043352285.1	ASM4335228v1	PRJNA661987	156-B-2017	3944747	water	2017	Russia	absent	Asia	Northern Asia
Vibrio cholerae	SAMN06263858	GCF_002098715.1	ASM209871v1	PRJNA363983	CISM_1020231.9	4026090	stool	2010	Mozambique	Homo sapiens	Africa	Eastern Africa
Vibrio cholerae	SAMN10105207	GCF_009746965.1	ASM974696v1	PRJNA492763	06-6_S157	4136909	Carrier	2006	China	Homo sapiens	Asia	Eastern Asia
Vibrio cholerae	SAMN06198343	GCF_017426905.1	ASM1742690v1	PRJNA359496	DL4212	4115192	water	2008	United States	absent	North America	Northern America
Vibrio cholerae	SAMN48634479	GCF_050572895.1	ASM5057289v1	PRJNA1265882	RAHLVCL005	3962111	feces	2025	China	Homo sapiens	Asia	Eastern Asia
Vibrio cholerae	SAMN14354966	GCF_039737195.1	ASM3973719v1	PRJNA611964	VC604277	3869805	stool	unknown	Bangladesh	Homo sapiens	Asia	Southern Asia
Vibrio cholerae	SAMN36689560	GCF_032819835.1	ASM3281983v1	PRJNA997795	N18-2673	3973937	stool	2018	Switzerland	Homo sapiens	Europe	Western Europe
Vibrio cholerae	SAMN41189538	GCF_039615265.1	ASM3961526v1	PRJNA1107574	VC712	3935926	unknown	1985	Japan	Homo sapiens	Asia	Eastern Asia
Vibrio cholerae	SAMN08982516	GCF_003347905.1	ASM334790v1	PRJNA281423	BD47	3994829	water	2013	Bangladesh	absent	Asia	Southern Asia
Vibrio cholerae	SAMN05578963	GCF_002890525.1	ASM289052v1	PRJNA325600	11116	4059991	wound	2006	Sweden	Homo sapiens	Europe	Northern Europe
Vibrio cholerae	SAMN08982505	GCF_003348065.1	ASM334806v1	PRJNA281423	BD32	3872570	water	2013	Bangladesh	absent	Asia	Southern Asia
Vibrio cholerae	SAMN04412776	GCF_001637545.1	ASM163754v1	PRJNA308784	M139	3972882	water sample	1965	Turkmenistan	absent	Asia	Central Asia
Vibrio cholerae	SAMN06484415	GCF_021014585.1	ASM2101458v1	PRJNA378295	VN-00168	3941253	Wound infection	2010	Germany	absent	Europe	Western Europe
Vibrio cholerae	SAMN15646517	GCF_036814015.1	ASM3681401v1	PRJNA648699	16-VB00176	4050185	Tiger shrimps	2016	Germany	absent	Europe	Western Europe
Vibrio cholerae	SAMN33425226	GCF_041834185.1	ASM4183418v1	PRJNA938093	VC23	4014806	feces	2010	Nigeria	absent	Africa	Western Africa
Vibrio cholerae	SAMN33425239	GCF_041833925.1	ASM4183392v1	PRJNA938093	VC74	4029209	feces	2008	Nigeria	absent	Africa	Western Africa
Vibrio cholerae	SAMD00180494	GCF_023163445.1	ASM2316344v1	PRJDB8600	RIMD 2214351	3932488	unknown	1989	Japan	absent	Asia	Eastern Asia
Vibrio cholerae	SAMD00180662	GCF_023167665.1	ASM2316766v1	PRJDB8600	RIMD 2214330	3847636	unknown	1987	Japan	absent	Asia	Eastern Asia
Vibrio cholerae	SAMN06144946	GCF_002076475.1	ASM207647v1	PRJNA356770	39Ki	4048610	stool	2015	Tanzania	Homo sapiens	Africa	Eastern Africa
Vibrio cholerae	SAMN06144951	GCF_002076535.1	ASM207653v1	PRJNA356770	31Ki	4044237	stool	2015	Tanzania	Homo sapiens	Africa	Eastern Africa
Vibrio cholerae	SAMN12640819	GCF_008271325.1	ASM827132v1	PRJNA562446	111	4011874	water	2012	Russia	Homo sapiens	Asia	Northern Asia
Vibrio cholerae	SAMN12671334	GCF_008370545.1	ASM837054v1	PRJNA563302	M1527	4005838	river water	2012	Russia	unknown	Asia	Northern Asia
Vibrio cholerae	SAMN42500400	GCF_052112925.1	ASM5211292v1	PRJNA1136010	VC97	3915275	freshwater	1994	Argentina	absent	South America	South America
Vibrio cholerae	SAMN44771359	GCF_047524675.1	ASM4752467v1	PRJNA1186719	MLK229	4285193	unknown	2022	Kenya	Homo sapiens	Africa	Eastern Africa
Vibrio cholerae	SAMN08741626	GCF_003056975.1	ASM305697v1	PRJNA439171	2688	3970206	water	2015	Russia	absent	Asia	Northern Asia
Vibrio cholerae	SAMN46522681	GCF_047525425.1	ASM4752542v1	PRJNA1218455	24_170	4031483	Rectal Swab	2024	Nigeria	Homo sapiens	Africa	Western Africa
Vibrio cholerae	SAMN33425234	GCF_041834085.1	ASM4183408v1	PRJNA938093	VC52	4025299	water	2010	Nigeria	absent	Africa	Western Africa
Vibrio cholerae	SAMN44771342	GCF_047524995.1	ASM4752499v1	PRJNA1186719	MLK166	4281753	unknown	2022	Kenya	Homo sapiens	Africa	Eastern Africa
Vibrio cholerae	SAMN08622976	GCF_053283435.1	ASM5328343v1	PRJNA436261	17-VB00340	3952656	otitis externa	2017	Germany	Homo sapiens	Europe	Western Europe
Vibrio cholerae	SAMD00180627	GCF_023166305.1	ASM2316630v1	PRJDB8600	RIMD 2214297	3997380	unknown	1974	India	absent	Asia	Southern Asia
Vibrio cholerae	SAMEA889164	GCF_001257075.1	5174_8#6	PRJEB2215	A488(1)	4022752	unknown	2006	Bangladesh	Homo sapiens	Asia	Southern Asia
Vibrio cholerae	SAMN12168609	GCF_006802635.1	ASM680263v1	PRJNA551929	A12JL4W93	4003167	water	2012	Austria	absent	Europe	Western Europe
Vibrio cholerae	SAMN06263904	GCF_002097765.1	ASM209776v1	PRJNA363983	CISM_S/Nida	4195572	stool	unknown	Mozambique	Homo sapiens	Africa	Eastern Africa
Vibrio cholerae	SAMN06263861	GCF_002098675.1	ASM209867v1	PRJNA363983	CISM_120	4036655	stool	2003	Mozambique	Homo sapiens	Africa	Eastern Africa
Vibrio cholerae	SAMD00180508	GCF_023162725.1	ASM2316272v1	PRJDB8600	RIMD 2214251	3925415	unknown	1962	Philippines	absent	Asia	South-Eastern Asia
Vibrio cholerae	SAMN06263852	GCF_002098845.1	ASM209884v1	PRJNA363983	CISM_091	4162346	stool	unknown	Mozambique	Homo sapiens	Africa	Eastern Africa
Vibrio cholerae	SAMN08744335	GCF_003205555.1	ASM320555v1	PRJNA439310	UG054	4041743	stool	2015	Uganda	Homo sapiens	Africa	Eastern Africa
Vibrio cholerae	SAMN08734606	GCF_003015005.1	ASM301500v1	PRJNA438942	186	4019066	sewage	2011	Ukraine	Homo sapiens	Europe	Eastern Europe
Vibrio cholerae	SAMEA889179	GCF_001259235.1	5174_6#2	PRJEB2215	4552	4033126	unknown	2007	India	Homo sapiens	Asia	Southern Asia
Vibrio cholerae	SAMN15646531	GCF_036873325.1	ASM3687332v1	PRJNA648700	16-VB00246	4050622	Shrimps	2016	Germany	absent	Europe	Western Europe
Vibrio cholerae	SAMN13049604	GCF_009899555.1	ASM989955v1	PRJNA449860	2205_01	3920992	Sewer	2018	Brazil	absent	South America	South America
Vibrio cholerae	SAMN15646584	GCF_036814125.1	ASM3681412v1	PRJNA648714	17-VB00123	3924561	Black tiger shrimps	2017	Germany	absent	Europe	Western Europe
Vibrio cholerae	SAMN13897687	GCF_013111735.1	ASM1311173v1	PRJNA266293	M18	3941037	Pure culture	2004	Mexico	Homo sapiens	North America	Central America
Vibrio cholerae	SAMN12168617	GCF_006802485.1	ASM680248v1	PRJNA551929	A12JL5W97	4054469	water	2012	Austria	absent	Europe	Western Europe
Vibrio cholerae	SAMN06192249	GCF_017426745.1	ASM1742674v1	PRJNA359496	DL2111	4119702	water	2008	United States	absent	North America	Northern America
Vibrio cholerae	SAMD00180545	GCF_023163905.1	ASM2316390v1	PRJDB8600	RIMD 2214404	3923242	unknown	1993	Indonesia	absent	Asia	South-Eastern Asia
Vibrio cholerae	SAMN37977908	GCF_037462435.1	ASM3746243v1	PRJNA1031992	18-VB00676	4311046	water	2018	Germany	absent	Europe	Western Europe
Vibrio cholerae	SAMN06484213	GCF_021014655.1	ASM2101465v1	PRJNA378288	VN-00307	4004351	Otitis	2012	Germany	absent	Europe	Western Europe
Vibrio cholerae	SAMD00180530	GCF_023163145.1	ASM2316314v1	PRJDB8600	RIMD 2214390	3898836	unknown	1993	Indonesia	absent	Asia	South-Eastern Asia
Vibrio cholerae	SAMN06768128	GCF_002196165.1	ASM219616v1	PRJNA383622	5	3960426	feces	2016	Ukraine	Homo sapiens	Europe	Eastern Europe
Vibrio cholerae	SAMN13404277	GCF_035782505.1	ASM3578250v1	PRJNA593663	R18283	3971757	clinical	1993	Brazil	Homo sapiens	South America	South America
Vibrio cholerae	SAMN08982525	GCF_003347755.1	ASM334775v1	PRJNA281423	BD57	3993405	water	2013	Bangladesh	absent	Asia	Southern Asia
Vibrio cholerae	SAMN13404290	GCF_035782075.1	ASM3578207v1	PRJNA593663	R18295	3963746	environment	2001	Brazil	unknown	South America	South America
Vibrio cholerae	SAMN12640656	GCF_008269335.1	ASM826933v1	PRJNA562426	2439	3935565	water	2009	Russia	Homo sapiens	Asia	Northern Asia
Vibrio cholerae	SAMN08982508	GCF_003348585.1	ASM334858v1	PRJNA281423	BD35	4040789	water	2013	Bangladesh	absent	Asia	Southern Asia
Vibrio cholerae	SAMN06198419	GCF_017427005.1	ASM1742700v1	PRJNA359496	DL4216	4110306	water	2008	United States	absent	North America	Northern America
Vibrio cholerae	SAMN04364519	GCF_001617675.1	ASM161767v1	PRJNA306826	M888D	3970532	feces	1970	Russia	Homo sapiens	Asia	Northern Asia
Vibrio cholerae	SAMN06263906	GCF_002097735.1	ASM209773v1	PRJNA363983	CISM_300055	4148676	stool	2008	Mozambique	Homo sapiens	Africa	Eastern Africa
Vibrio cholerae	SAMN29328591	GCF_041447535.1	ASM4144753v1	PRJNA852393	Vc306	4062960	mixed culture	2021	China	Ctenopharyngodon idella	Asia	Eastern Asia
Vibrio cholerae	SAMN37977892	GCF_037462765.1	ASM3746276v1	PRJNA1031992	18-VB00405	4064028	water	2018	Germany	absent	Europe	Western Europe
Vibrio cholerae	SAMN08982478	GCF_003348515.1	ASM334851v1	PRJNA281423	BD03	3977800	water	2013	Bangladesh	absent	Asia	Southern Asia
Vibrio cholerae	SAMN38476527	GCF_046438015.1	ASM4643801v1	PRJNA1035537	IRLE0081	3922461	Estuarine biome [ENVO:01000020]	2018	United States	absent	North America	Northern America
Vibrio cholerae	SAMN08999468	GCF_003096135.1	ASM309613v1	PRJNA454192	9507	3997109	unknown	1974	Russia	Homo sapiens	Asia	Northern Asia
Vibrio cholerae	SAMN08982503	GCF_003348115.1	ASM334811v1	PRJNA281423	BD30	3877886	water	2013	Bangladesh	absent	Asia	Southern Asia
Vibrio cholerae	SAMN04419583	GCF_001641765.1	ASM164176v1	PRJNA309049	M1327	4119805	feces	1998	Russia	Homo sapiens	Asia	Northern Asia
Vibrio cholerae	SAMN52950332	GCF_053323735.1	ASM5332373v1	PRJNA1354620	NCDC_ViCho_002	4083155	unknown	2025	Georgia	absent	Asia	Western Asia
Vibrio cholerae	SAMN13404289	GCF_035782045.1	ASM3578204v1	PRJNA593663	R18256	3860043	environment	1994	Brazil	unknown	South America	South America
Vibrio cholerae	SAMN08984072	GCF_003349585.1	ASM334958v1	PRJNA281423	OYP5B09	4037365	Oyster Pond	2009	United States	absent	North America	Northern America
Vibrio cholerae	SAMD00180631	GCF_023166385.1	ASM2316638v1	PRJDB8600	RIMD 2214300	4005371	unknown	1976	India	absent	Asia	Southern Asia
Vibrio cholerae	SAMN28767319	GCF_024746215.1	ASM2474621v1	PRJNA843723	ISF-77-7	4007917	raw shrimp	2012	Indonesia	absent	Asia	South-Eastern Asia
Vibrio cholerae	SAMN17159923	GCF_016457095.1	ASM1645709v1	PRJNA687920	Vc514	4102918	pork	2015	China	absent	Asia	Eastern Asia
Vibrio cholerae	SAMN18515341	GCF_017814615.1	ASM1781461v1	PRJNA717897	H20002	4117664	feces	2020	China	Homo sapiens	Asia	Eastern Asia
Vibrio cholerae	SAMN48634485	GCF_050572875.1	ASM5057287v1	PRJNA1265882	RAHLVCL015	3982112	blood	2025	China	Homo sapiens	Asia	Eastern Asia
Vibrio cholerae	SAMD00180492	GCF_023163485.1	ASM2316348v1	PRJDB8600	RIMD 2214349	3966089	unknown	1989	Japan	absent	Asia	Eastern Asia
Vibrio cholerae	SAMN17159929	GCF_016456985.1	ASM1645698v1	PRJNA687920	Vc730	4076047	shrimp	2015	China	absent	Asia	Eastern Asia
Vibrio cholerae	SAMD00180635	GCF_023166445.1	ASM2316644v1	PRJDB8600	RIMD 2214304	3919684	unknown	1975	India	absent	Asia	Southern Asia
Vibrio cholerae	SAMN06126943	GCF_002078055.1	ASM207805v1	PRJNA356770	36KI	4020592	stool	2015	Tanzania	Homo sapiens	Africa	Eastern Africa
Vibrio cholerae	SAMN13897708	GCF_013111375.1	ASM1311137v1	PRJNA266293	2012EL-1094	4012408	environmental	2011	Haiti	absent	North America	Caribbean
Vibrio cholerae	SAMN08984076	GCF_003349575.1	ASM334957v1	PRJNA281423	OYP5H09	4243887	Oyster Pond	2009	United States	absent	North America	Northern America
Vibrio cholerae	SAMN18673089	GCF_019092805.1	ASM1909280v1	PRJNA720630	C19F.3	3669206	unknown	2018	China	Migratory birds	Asia	Eastern Asia
Vibrio cholerae	SAMN08984095	GCF_003348815.1	ASM334881v1	PRJNA281423	OYP7G04	3944921	Oyster Pond	2009	United States	absent	North America	Northern America
Vibrio cholerae	SAMN13897705	GCF_013111435.1	ASM1311143v1	PRJNA266293	2012EL-1095	3957314	environmental	2011	Haiti	absent	North America	Caribbean
Vibrio cholerae	SAMN17159924	GCF_016457055.1	ASM1645705v1	PRJNA687920	Vc515	4210855	pork	2015	China	absent	Asia	Eastern Asia
Vibrio cholerae	SAMN16072616	GCF_043351715.1	ASM4335171v1	PRJNA661987	150-03-S	3997435	water	2003	Russia	absent	Asia	Northern Asia
Vibrio cholerae	SAMN36689552	GCF_032820155.1	ASM3282015v1	PRJNA997795	N18-1514	3949114	stool	2018	Switzerland	Homo sapiens	Europe	Western Europe
Vibrio cholerae	SAMN17159935	GCF_016456815.1	ASM1645681v1	PRJNA687920	Vc2632	4299642	shrimp	2017	China	absent	Asia	Eastern Asia
Vibrio cholerae	SAMN11877823	GCF_030464185.1	ASM3046418v1	PRJNA545187	20-17	4100036	water	2017	Russia	unknown	Asia	Northern Asia
Vibrio cholerae	SAMN37977886	GCF_037462875.1	ASM3746287v1	PRJNA1031992	18-VB00271	4078565	sediment	2017	Germany	absent	Europe	Western Europe
Vibrio cholerae	SAMD00180601	GCF_023165205.1	ASM2316520v1	PRJDB8600	RIMD 2214273	3988976	unknown	1969	India	absent	Asia	Southern Asia
Vibrio cholerae	SAMN08984078	GCF_003349525.1	ASM334952v1	PRJNA281423	OYP6D03	3902477	Oyster Pond	2009	United States	absent	North America	Northern America
Vibrio cholerae	SAMN08984094	GCF_003348835.1	ASM334883v1	PRJNA281423	OYP7F09	3863418	Oyster Pond	2009	United States	absent	North America	Northern America
Vibrio cholerae	SAMN10105156	GCF_009747945.1	ASM974794v1	PRJNA492763	09-26_S38	3957849	Carrier	2009	China	Homo sapiens	Asia	Eastern Asia
Vibrio cholerae	SAMN05437226	GCF_003449075.1	ASM344907v1	PRJNA331077	VN-2808	4121049	Costal water	2014	Germany	absent	Europe	Western Europe
Vibrio cholerae O1	SAMN03839380	GCF_001187165.1	ASM118716v1	PRJNA285678	NHCM-054	4037409	stool	2011	Bangladesh	Homo sapiens	Asia	Southern Asia
Vibrio cholerae HC-57A2	SAMN00622025	GCF_000279375.1	ASM27937v1	PRJNA63959	HC-57A2	4025386	absent	absent	absent	absent	absent	absent
Vibrio cholerae O1	SAMN03839349	GCF_001186665.1	ASM118666v1	PRJNA285678	NHCC-04	4039258	stool	2010	Bangladesh	Homo sapiens	Asia	Southern Asia
Vibrio cholerae O1	SAMN03839350	GCF_001186785.1	ASM118678v1	PRJNA285678	NHCC-05	4063046	stool	2010	Bangladesh	Homo sapiens	Asia	Southern Asia
Vibrio cholerae HC-48B2	SAMN00262259	GCF_000234865.1	ASM23486v1	PRJNA63939	HC-48B2	4024820	absent	absent	absent	absent	absent	absent
Vibrio cholerae O1	SAMN03839376	GCF_001187095.1	ASM118709v1	PRJNA285678	NHCM-045	4036868	stool	2011	Bangladesh	Homo sapiens	Asia	Southern Asia
Vibrio cholerae O1	SAMN03839344	GCF_001186575.1	ASM118657v1	PRJNA285678	EM-1654	4053299	pond water	2011	Bangladesh	unknown	Asia	Southern Asia
Vibrio cholerae HC-56A2	SAMN00622041	GCF_000279205.1	ASM27920v1	PRJNA63955	HC-56A2	4029365	absent	absent	absent	absent	absent	absent
Vibrio cholerae O1	SAMN03839375	GCF_001187015.1	ASM118701v1	PRJNA285678	NHCM-044	4031872	stool	2011	Bangladesh	Homo sapiens	Asia	Southern Asia
Vibrio cholerae O1	SAMN03839356	GCF_001187185.1	ASM118718v1	PRJNA285678	NHCC-068	4033814	stool	2010	Bangladesh	Homo sapiens	Asia	Southern Asia
Vibrio cholerae O1	SAMN03839374	GCF_001187085.1	ASM118708v1	PRJNA285678	NHCM-043	4054814	stool	2011	Bangladesh	Homo sapiens	Asia	Southern Asia
Vibrio cholerae O1	SAMN17861249	GCF_018929815.1	ASM1892981v1	PRJNA701309	5_Lusaka_2018	4424736	stool	2018	Zambia	Homo sapiens	Africa	Eastern Africa
Vibrio cholerae HC-55A1	SAMN00622044	GCF_000302875.1	ASM30287v1	PRJNA63947	HC-55A1	3932130	absent	absent	absent	absent	absent	absent
Vibrio cholerae O1	SAMN03839359	GCF_001187245.1	ASM118724v1	PRJNA285678	NHCC-080	4032145	stool	2011	Bangladesh	Homo sapiens	Asia	Southern Asia
Vibrio cholerae	SAMEA114395431	GCF_964185565.1	CTMA_1787	PRJEB66194		4048754	absent	2020	Democratic Republic of the Congo	absent	Africa	Middle Africa
Vibrio cholerae O1	SAMN03839347	GCF_001186595.1	ASM118659v1	PRJNA285678	EM-1690	4056072	pond water	2011	Bangladesh	unknown	Asia	Southern Asia
Vibrio cholerae HC-42A1	SAMN00622038	GCF_000279185.1	ASM27918v1	PRJNA63933	HC-42A1	4024780	absent	absent	absent	absent	absent	absent
Vibrio cholerae O1	SAMN03839366	GCF_001186885.1	ASM118688v1	PRJNA285678	NHCM-06	4065293	stool	2011	Bangladesh	Homo sapiens	Asia	Southern Asia
Vibrio cholerae O1	SAMN03839365	GCF_001186905.1	ASM118690v1	PRJNA285678	NHCM-04	4051907	stool	2011	Bangladesh	Homo sapiens	Asia	Southern Asia
Vibrio cholerae HC-40A1	SAMN00222983	GCF_000221345.1	ASM22134v1	PRJNA63929	HC-40A1	4031783	absent	absent	absent	absent	absent	absent
Vibrio cholerae O1	SAMN17861266	GCF_018929315.1	ASM1892931v1	PRJNA701309	1034_Lusaka_2016	4089253	stool	2016	Zambia	Homo sapiens	Africa	Eastern Africa
Vibrio cholerae	SAMEA114395379	GCF_964185575.1	CTMA_1770	PRJEB66194		4048636	absent	2019	Democratic Republic of the Congo	absent	Africa	Middle Africa
Vibrio cholerae	SAMEA114395444	GCF_964185515.1	CTMA_1824	PRJEB66194		4053561	absent	2020	Democratic Republic of the Congo	absent	Africa	Middle Africa
Vibrio cholerae O1	SAMN03839354	GCF_001186735.1	ASM118673v1	PRJNA285678	NHCC-042	4040251	stool	2010	Bangladesh	Homo sapiens	Asia	Southern Asia
Vibrio cholerae CP1040(13)	SAMN00622026	GCF_000302985.1	ASM30298v1	PRJNA63993	CP1040	4033944	absent	absent	absent	absent	absent	absent
Vibrio cholerae O1	SAMN03839360	GCF_001186805.1	ASM118680v1	PRJNA285678	NHCC-081	4036135	stool	2011	Bangladesh	Homo sapiens	Asia	Southern Asia
Vibrio cholerae HC-47A1	SAMN00622039	GCF_000279955.1	ASM27995v1	PRJNA64013	HC-47A1	4031718	absent	absent	absent	absent	absent	absent
Vibrio cholerae O1 biovar El Tor	SAMN10970876	GCF_009858855.1	ASM985885v1	PRJNA523111	NALMLE11	4014513	stool sample	2018	Bangladesh	Homo sapiens	Asia	Southern Asia
Vibrio cholerae	SAMN10105177	GCF_009747515.1	ASM974751v1	PRJNA492763	10-6_S20	3948908	patient	2010	China	Homo sapiens	Asia	Eastern Asia
Vibrio cholerae O1 biovar El Tor	SAMN10970878	GCF_009858795.1	ASM985879v1	PRJNA523111	NALMLE13	4008985	stool sample	2018	Bangladesh	Homo sapiens	Asia	Southern Asia
Vibrio cholerae O1 biovar El Tor	SAMN02693470	GCF_000710445.1	vch3_v1	PRJNA242378	Ogawa RND19188	3999500	stool	2010	Russia	Homo sapiens	Asia	Northern Asia
Vibrio cholerae CP1035(8)	SAMN00736148	GCF_000304915.2	ASM30491v2	PRJNA63989	CP1035	3933356	absent	absent	absent	absent	absent	absent
Vibrio cholerae O1 biovar El Tor	SAMN10970875	GCF_013414585.1	ASM1341458v1	PRJNA523111	NALMLE10	3980087	stool sample	2018	Bangladesh	Homo sapiens	Asia	Southern Asia
Vibrio cholerae O1 biovar El Tor	SAMN10970877	GCF_013414565.1	ASM1341456v1	PRJNA523111	NALMLE12	4003101	stool sample	2018	Bangladesh	Homo sapiens	Asia	Southern Asia
Vibrio cholerae HC-50A1	SAMN00622024	GCF_000302835.1	ASM30283v1	PRJNA63941	HC-50A1	3939222	absent	absent	absent	absent	absent	absent
Vibrio cholerae O1 biovar El Tor	SAMN10970884	GCF_013414485.1	ASM1341448v1	PRJNA523111	NALMLE19	3934348	stool sample	2016	Bangladesh	Homo sapiens	Asia	Southern Asia
Vibrio cholerae	SAMEA114395405	GCF_964185435.1	CTMA_1828	PRJEB66194		4052407	absent	2020	Democratic Republic of the Congo	absent	Africa	Middle Africa
Vibrio cholerae O1	SAMN03839364	GCF_001187265.1	ASM118726v1	PRJNA285678	NHCM-03	4061995	stool	2011	Bangladesh	Homo sapiens	Asia	Southern Asia
Vibrio cholerae CP1050(23)	SAMN00622047	GCF_000303065.1	ASM30306v1	PRJNA63999	CP1050	4024004	absent	absent	absent	absent	absent	absent
Vibrio cholerae O1	SAMN03839342	GCF_001186485.1	ASM118648v1	PRJNA285678	EM-1626	4058026	pond water	2011	Bangladesh	unknown	Asia	Southern Asia
Vibrio cholerae O1	SAMN03839363	GCF_001186855.1	ASM118685v1	PRJNA285678	NHCM-02	4058043	stool	2011	Bangladesh	Homo sapiens	Asia	Southern Asia
Vibrio cholerae HC-52A1	SAMN00622043	GCF_000302855.1	ASM30285v1	PRJNA63945	HC-52A1	3937542	absent	absent	absent	absent	absent	absent
Vibrio cholerae O1	SAMN03839343	GCF_001186505.1	ASM118650v1	PRJNA285678	EM-1652A	4052192	pond water	2011	Bangladesh	unknown	Asia	Southern Asia
Vibrio cholerae	SAMEA114395331	GCF_964185465.1	CTMA_1692	PRJEB66194		4048270	absent	2018	Democratic Republic of the Congo	absent	Africa	Middle Africa
Vibrio cholerae O1	SAMN03839351	GCF_001186655.1	ASM118665v1	PRJNA285678	NHCC-011	4034922	stool	2010	Bangladesh	Homo sapiens	Asia	Southern Asia
Vibrio cholerae HC-51A1	SAMN00622042	GCF_000303105.1	ASM30310v1	PRJNA64015	HC-51A1	3929843	absent	absent	absent	absent	absent	absent
Vibrio cholerae O1	SAMN03839361	GCF_001186835.1	ASM118683v1	PRJNA285678	NHCC-083	4032941	stool	2011	Bangladesh	Homo sapiens	Asia	Southern Asia
Vibrio cholerae O1	SAMN03839357	GCF_001186495.1	ASM118649v1	PRJNA285678	NHCC-078	4032908	stool	2011	Bangladesh	Homo sapiens	Asia	Southern Asia
Vibrio cholerae CP1114	SAMN02469661	GCF_000387685.1	BJG-01	PRJNA175907	CP1114	3925539	absent	2010	United States	absent	North America	Northern America
Vibrio cholerae O1	SAMN03839377	GCF_001187145.1	ASM118714v1	PRJNA285678	NHCM-047	4041405	stool	2011	Bangladesh	Homo sapiens	Asia	Southern Asia
Vibrio cholerae HC-48A1	SAMN00249596	GCF_000221365.1	ASM22136v1	PRJNA63937	HC-48A1	4032180	absent	absent	absent	absent	absent	absent
Vibrio cholerae O1	SAMN17861259	GCF_018929375.1	ASM1892937v1	PRJNA701309	1162_Lusaka_2016	4079823	stool	2016	Zambia	Homo sapiens	Africa	Eastern Africa
Vibrio cholerae HC-56A1	SAMN00622040	GCF_000302895.1	ASM30289v1	PRJNA63953	HC-56A1	3934171	absent	absent	absent	absent	absent	absent
Vibrio cholerae O1	SAMN17861256	GCF_018929475.1	ASM1892947v1	PRJNA701309	1109_Lusaka_2016	4162678	stool	2016	Zambia	Homo sapiens	Africa	Eastern Africa
Vibrio cholerae	SAMEA114395387	GCF_964185675.1	CTMA_1783	PRJEB66194		4047938	absent	2019	Democratic Republic of the Congo	absent	Africa	Middle Africa
Vibrio cholerae O1	SAMN03839348	GCF_001186645.1	ASM118664v1	PRJNA285678	EM-1706	3944903	pond water	2011	Bangladesh	unknown	Asia	Southern Asia
Vibrio cholerae O395	SAMN13887711	GCF_011750865.1	ASM1175086v1	PRJNA602297	O395_III	4144193	derived from O395R	2019	unknown	unknown	unknown	unknown
Vibrio cholerae O1	SAMN03839368	GCF_001186925.1	ASM118692v1	PRJNA285678	NHCM-013	4056172	stool	2011	Bangladesh	Homo sapiens	Asia	Southern Asia
Vibrio cholerae O1	SAMN03839345	GCF_001186565.1	ASM118656v1	PRJNA285678	EM-1688	4054925	pond water	2011	Bangladesh	unknown	Asia	Southern Asia
Vibrio cholerae	SAMEA114395402	GCF_964185695.1	CTMA_1752	PRJEB66194		4048569	absent	2019	Democratic Republic of the Congo	absent	Africa	Middle Africa
Vibrio cholerae O1	SAMN03839341	GCF_001186515.1	ASM118651v1	PRJNA285678	EM-1543	4064052	pond water	2010	Bangladesh	unknown	Asia	Southern Asia
Vibrio cholerae O395	SAMN13887713	GCF_011750775.1	ASM1175077v1	PRJNA602297	O395_IV	4150389	derived from O395R	2019	unknown	unknown	unknown	unknown
Vibrio cholerae O395	SAMN13887712	GCF_011750835.1	ASM1175083v1	PRJNA602297	O395_VB	4158009	derived from O395R	2019	unknown	unknown	unknown	unknown
Vibrio cholerae ZWU0020	SAMN03021537	GCF_000812045.1	ZWU0020.1	PRJNA205585	ZWU0020	4038248	aquarium	unknown	United States	Danio rerio	North America	Northern America
Vibrio cholerae O1	SAMN03839370	GCF_001186985.1	ASM118698v1	PRJNA285678	NHCM-017	4270351	stool	2011	Bangladesh	Homo sapiens	Asia	Southern Asia
Vibrio cholerae O1	SAMN05427118	GCF_001860465.1	ASM186046v1	PRJNA327651	CMR017	4034135	unknown	2011	Cameroon	Homo sapiens	Africa	Middle Africa
Vibrio cholerae O1	SAMN05426682	GCF_001860385.1	ASM186038v1	PRJNA327651	CMR013	4034667	unknown	2011	Cameroon	Homo sapiens	Africa	Middle Africa
Vibrio cholerae O1	SAMN05427410	GCF_001858475.1	ASM185847v1	PRJNA327651	CMR019	4028526	unknown	unknown	Cameroon	Homo sapiens	Africa	Middle Africa
Vibrio cholerae O1	SAMN03839355	GCF_001186675.1	ASM118667v1	PRJNA285678	NHCC-048	4041973	stool	2010	Bangladesh	Homo sapiens	Asia	Southern Asia
Vibrio cholerae O1	SAMN03839340	GCF_001187255.1	ASM118725v1	PRJNA285678	EM-1542	4055638	pond water	2010	Bangladesh	unknown	Asia	Southern Asia
Vibrio cholerae O1	SAMN17861258	GCF_018929415.1	ASM1892941v1	PRJNA701309	1142_Lusaka_2016	4185341	stool	2016	Zambia	Homo sapiens	Africa	Eastern Africa
Vibrio cholerae O1	SAMN03839378	GCF_001187175.1	ASM118717v1	PRJNA285678	NHCM-048	3956153	stool	2011	Bangladesh	Homo sapiens	Asia	Southern Asia
Vibrio cholerae HC-81A2	SAMN00622045	GCF_000303125.1	ASM30312v1	PRJNA64671	HC-81A2	4028931	absent	absent	absent	absent	absent	absent
Vibrio cholerae O1	SAMN17861260	GCF_018929395.1	ASM1892939v1	PRJNA701309	38_Lusaka_2009	4143332	stool	2009	Zambia	Homo sapiens	Africa	Eastern Africa
Vibrio cholerae	SAMEA114395411	GCF_964185595.1	CTMA_1834	PRJEB66194		4047318	absent	2020	Democratic Republic of the Congo	absent	Africa	Middle Africa
Vibrio cholerae O1	SAMN17861264	GCF_018929285.1	ASM1892928v1	PRJNA701309	1033_Lusaka_2016	4067327	stool	2016	Zambia	Homo sapiens	Africa	Eastern Africa
Vibrio cholerae CP1044(17)	SAMN00622048	GCF_000303045.1	ASM30304v1	PRJNA63995	CP1044(17)	4010199	absent	absent	absent	absent	absent	absent
Vibrio cholerae O1	SAMN03839379	GCF_001187105.1	ASM118710v1	PRJNA285678	NHCM-053	4056015	stool	2011	Bangladesh	Homo sapiens	Asia	Southern Asia
Vibrio cholerae O1	SAMN03839372	GCF_001187065.1	ASM118706v1	PRJNA285678	NHCM-033	4091543	stool	2011	Bangladesh	Homo sapiens	Asia	Southern Asia
Vibrio cholerae HC-39A1	SAMN00622037	GCF_000302775.1	ASM30277v1	PRJNA63927	HC-39A1	4022430	absent	absent	absent	absent	absent	absent
Vibrio cholerae O1	SAMN03839346	GCF_001186585.1	ASM118658v1	PRJNA285678	EM-1690A	3961642	pond water	2011	Bangladesh	unknown	Asia	Southern Asia
Vibrio cholerae O1	SAMN03839362	GCF_001186825.1	ASM118682v1	PRJNA285678	NHCM-01	4058157	stool	2010	Bangladesh	Homo sapiens	Asia	Southern Asia
Vibrio cholerae HC-57A1	SAMN00622031	GCF_000303005.1	ASM30300v1	PRJNA63957	HC-57A1	3934427	absent	absent	absent	absent	absent	absent
Vibrio cholerae O1	SAMN03839353	GCF_001186725.1	ASM118672v1	PRJNA285678	NHCC-021	4044257	stool	2010	Bangladesh	Homo sapiens	Asia	Southern Asia
Vibrio cholerae O1	SAMN03839358	GCF_001187225.1	ASM118722v1	PRJNA285678	NHCC-079	4037755	stool	2011	Bangladesh	Homo sapiens	Asia	Southern Asia
Vibrio cholerae O1 str. 2010EL-1749	SAMN00765533	GCF_000237505.1	ASM23750v2	PRJNA73589	2010EL-1749	4009493	unknown	2010	Cameroon	Homo sapiens	Africa	Middle Africa
Vibrio cholerae O1	SAMN03839367	GCF_001186915.1	ASM118691v1	PRJNA285678	NHCM-012	4058997	stool	2011	Bangladesh	Homo sapiens	Asia	Southern Asia
Vibrio cholerae	SAMEA114395447	GCF_964185635.1	CTMA_1839	PRJEB66194		4048401	absent	2020	Democratic Republic of the Congo	absent	Africa	Middle Africa
Vibrio cholerae O1	SAMN03839371	GCF_001186995.1	ASM118699v1	PRJNA285678	NHCM-029	4058323	stool	2011	Bangladesh	Homo sapiens	Asia	Southern Asia
Vibrio cholerae CP1030(3)	SAMN00622033	GCF_000279555.1	ASM27955v1	PRJNA63987	CP1030(3)	4010577	absent	absent	absent	absent	absent	absent
Vibrio cholerae O1	SAMN03839369	GCF_001186965.1	ASM118696v1	PRJNA285678	NHCM-016A	4054882	stool	2011	Bangladesh	Homo sapiens	Asia	Southern Asia
Vibrio cholerae O1	SAMN03839373	GCF_001187025.1	ASM118702v1	PRJNA285678	NHCM-037	4053555	stool	2011	Bangladesh	Homo sapiens	Asia	Southern Asia
Vibrio cholerae CP1037(10)	SAMN00622034	GCF_000302965.1	ASM30296v1	PRJNA63991	CP1037(10)	3922570	absent	absent	absent	absent	absent	absent
Vibrio cholerae O1 biovar El Tor	SAMN04382890	GCF_001543465.1	PIC018.1.0	PRJNA307556	Inaba PIC018	4029307	stool	2007	Bangladesh	Homo sapiens	Asia	Southern Asia
Vibrio cholerae	SAMEA114395375	GCF_964185395.1	CTMA_1760	PRJEB66194		4049040	absent	2019	Democratic Republic of the Congo	absent	Africa	Middle Africa
Vibrio cholerae O1 biovar El Tor	SAMN02691893	GCF_000710455.1	vch2	PRJNA242254	Ogawa RND19191	4005480	stool	2010	Russia	Homo sapiens	Asia	Northern Asia
Vibrio cholerae O1 biovar El Tor	SAMN09867716	GCF_004120685.1	ASM412068v1	PRJNA449860	138_94	4007251	stool	1994	Brazil	Homo sapiens	South America	South America
Vibrio cholerae O1 biovar El Tor	SAMN10970896	GCF_009858595.1	ASM985859v1	PRJNA523111	NALMLE31	4041829	stool sample	2018	Bangladesh	Homo sapiens	Asia	Southern Asia
Vibrio cholerae O1 biovar El Tor	SAMN10970890	GCF_009858715.1	ASM985871v1	PRJNA523111	NALMLE25	4041480	stool sample	2018	Bangladesh	Homo sapiens	Asia	Southern Asia
Vibrio cholerae O1 biovar El Tor	SAMN10970895	GCF_009858605.1	ASM985860v1	PRJNA523111	NALMLE30	4042673	stool sample	2018	Bangladesh	Homo sapiens	Asia	Southern Asia
Vibrio cholerae	SAMD00180553	GCF_023164045.1	ASM2316404v1	PRJDB8600	RIMD 2214412	4014642	unknown	1994	Bangladesh	absent	Asia	Southern Asia
Vibrio cholerae O1 biovar El Tor	SAMN10970893	GCF_009858635.1	ASM985863v1	PRJNA523111	NALMLE28	4035854	stool sample	2018	Bangladesh	Homo sapiens	Asia	Southern Asia
Vibrio cholerae O1 biovar El Tor	SAMN10970892	GCF_009858655.1	ASM985865v1	PRJNA523111	NALMLE27	4040960	stool sample	2018	Bangladesh	Homo sapiens	Asia	Southern Asia
Vibrio cholerae O1 biovar El Tor	SAMN10970891	GCF_009858675.1	ASM985867v1	PRJNA523111	NALMLE26	4041012	stool sample	2018	Bangladesh	Homo sapiens	Asia	Southern Asia
Vibrio cholerae O1 biovar El Tor	SAMN12740356	GCF_008632395.1	ASM863239v1	PRJNA565331	M1270	4113469	stool	1993	Russia	Homo sapiens	Asia	Northern Asia
Vibrio cholerae	SAMN05437224	GCF_003449125.1	ASM344912v1	PRJNA331079	VN-2923	4194630	Costal water	2014	Germany	absent	Europe	Western Europe
Vibrio cholerae O1 biovar El Tor	SAMN04417250	GCF_001517855.1	ASM151785v1	PRJNA308901	M1275D	4111077	feces	2015	Russia	Homo sapiens	Asia	Northern Asia
Vibrio cholerae	SAMN10105157	GCF_009747905.1	ASM974790v1	PRJNA492763	09-27_S39	3957659	patient	2009	China	Homo sapiens	Asia	Eastern Asia
Vibrio cholerae O1 biovar El Tor	SAMN10970887	GCF_009858755.1	ASM985875v1	PRJNA523111	NALMLE22	4042008	stool sample	2018	Bangladesh	Homo sapiens	Asia	Southern Asia
Vibrio cholerae O1 biovar El Tor	SAMN10970868	GCF_009858945.1	ASM985894v1	PRJNA523111	NALMLE03	4038801	stool sample	2018	Bangladesh	Homo sapiens	Asia	Southern Asia
Vibrio cholerae	SAMD00180651	GCF_023167385.1	ASM2316738v1	PRJDB8600	RIMD 2214320	4138656	unknown	1980	India	absent	Asia	Southern Asia
Vibrio cholerae O1 biovar El Tor	SAMN15293945	GCF_013378485.1	ASM1337848v1	PRJNA639918	KOL18B3-1	4123622	stool	2018	India	Homo sapiens	Asia	Southern Asia
Vibrio cholerae	SAMN10105163	GCF_009747805.1	ASM974780v1	PRJNA492763	09-38_S50	4009397	patient	2009	China	Homo sapiens	Asia	Eastern Asia
Vibrio cholerae O1 biovar El Tor	SAMN13118260	GCF_009707115.1	ASM970711v1	PRJNA579730	Inaba IN2	3996484	Cholera patient	2017	Iraq	Homo sapiens	Asia	Western Asia
Vibrio cholerae	SAMEA114395370	GCF_964184835.1	CTMA_1747	PRJEB66194		4048513	absent	2019	Democratic Republic of the Congo	absent	Africa	Middle Africa
Vibrio cholerae O1 biovar El Tor	SAMN10970909	GCF_009858405.1	ASM985840v1	PRJNA523111	NALMLE44	4043623	stool sample	2015	Bangladesh	Homo sapiens	Asia	Southern Asia
Vibrio cholerae	SAMN10105118	GCF_009748665.1	ASM974866v1	PRJNA492763	06-20_S107	3961288	patient	2006	China	Homo sapiens	Asia	Eastern Asia
Vibrio cholerae O1 biovar El Tor	SAMN10970905	GCF_009858425.1	ASM985842v1	PRJNA523111	NALMLE40	4056494	stool sample	2016	Bangladesh	Homo sapiens	Asia	Southern Asia
Vibrio cholerae O1 biovar El Tor	SAMN09867709	GCF_004120565.1	ASM412056v1	PRJNA449860	110_94	4009600	stool	1994	Brazil	Homo sapiens	South America	South America
Vibrio cholerae C6706	SAMN05590424	GCF_001857435.1	ASM185743v1	PRJNA339415	C6706	4019194	unknown	1997	Peru	Homo sapiens	South America	South America
Vibrio cholerae O1 biovar El Tor	SAMN10970900	GCF_009858515.1	ASM985851v1	PRJNA523111	NALMLE35	4055692	stool sample	2017	Bangladesh	Homo sapiens	Asia	Southern Asia
Vibrio cholerae	SAMEA889348	GCF_001259315.1	4056_6#6	PRJEB2215	A131	4039161	unknown	1989	India	Homo sapiens	Asia	Southern Asia
Vibrio cholerae	SAMEA889381	GCF_001254535.1	4056_5#5	PRJEB2215	A59	3990340	unknown	1970	India	Homo sapiens	Asia	Southern Asia
Vibrio cholerae	SAMN16268050	GCF_026613255.1	ASM2661325v1	PRJNA665749	NIHE_76	4108123	Environment	2015	Vietnam	unknown	Asia	South-Eastern Asia
Vibrio cholerae	SAMN10105142	GCF_009748205.1	ASM974820v1	PRJNA492763	09-10_S141	3939041	Tableware (restaurant)	2009	China	unknown	Asia	Eastern Asia
Vibrio cholerae	SAMN16268047	GCF_026613305.1	ASM2661330v1	PRJNA665749	NIHE_73	3874086	Environment	2015	Vietnam	unknown	Asia	South-Eastern Asia
Vibrio cholerae	SAMEA889339	GCF_001259635.1	4056_5#12	PRJEB2215	A68	3977514	unknown	1949	Egypt	Homo sapiens	Africa	Northern Africa
Vibrio cholerae	SAMEA889385	GCF_001248195.1	4056_5#4	PRJEB2215	A60	3997697	unknown	1958	Thailand	Homo sapiens	Asia	South-Eastern Asia
Vibrio cholerae	SAMEA889310	GCF_001253155.1	4056_6#4	PRJEB2215	A154	3982016	unknown	1991	Mozambique	Homo sapiens	Africa	Eastern Africa
Vibrio cholerae	SAMEA889340	GCF_001260915.1	4056_5#2	PRJEB2215	A66	4012864	unknown	1962	Bangladesh	Homo sapiens	Asia	Southern Asia
Vibrio cholerae	SAMEA889347	GCF_001252875.1	4056_6#5	PRJEB2215	A152	3985453	unknown	1991	Mozambique	Homo sapiens	Africa	Eastern Africa
Vibrio cholerae	SAMEA889378	GCF_001259555.1	4056_5#1	PRJEB2215	A46	4007597	unknown	1964	absent	Homo sapiens	absent	absent
Vibrio cholerae	SAMEA889230	GCF_001250195.1	4056_2#10	PRJEB2215	MJ1485	4112661	unknown	1994	Bangladesh	Homo sapiens	Asia	Southern Asia
Vibrio cholerae	SAMEA889376	GCF_001248905.1	4056_5#10	PRJEB2215	A70	3981994	unknown	1969	Bangladesh	Homo sapiens	Asia	Southern Asia
Vibrio cholerae	SAMEA889377	GCF_001259495.1	4056_5#9	PRJEB2215	A76	4016974	unknown	1982	Bangladesh	Homo sapiens	Asia	Southern Asia
Vibrio cholerae	SAMEA889169	GCF_001253315.1	4075_3#7	PRJEB2215	GP140	3919716	unknown	1978	Malaysia	Homo sapiens	Asia	South-Eastern Asia
Vibrio cholerae	SAMEA889203	GCF_001257255.1	4056_2#5	PRJEB2215	V109	3995420	unknown	1990	India	Homo sapiens	Asia	Southern Asia
Vibrio cholerae	SAMD00180496	GCF_023163405.1	ASM2316340v1	PRJDB8600	RIMD 2214357	4214473	unknown	1981	India	absent	Asia	Southern Asia
Vibrio cholerae	SAMEA889151	GCF_001260695.1	4370_3#11	PRJEB2215	7684	4034747	unknown	2009	Kenya	Homo sapiens	Africa	Eastern Africa
Vibrio cholerae	SAMEA889386	GCF_001250935.1	4056_5#3	PRJEB2215	A61	3966297	unknown	1970	India	Homo sapiens	Asia	Southern Asia
Vibrio cholerae	SAMN10105158	GCF_009747915.1	ASM974791v1	PRJNA492763	09-28_S40	3962310	patient	2009	China	Homo sapiens	Asia	Eastern Asia
Vibrio cholerae	SAMEA889343	GCF_001253295.1	4056_6#9	PRJEB2215	A185	4009761	unknown	1992	Colombia	Homo sapiens	South America	South America
Vibrio cholerae	SAMD00180565	GCF_023164285.1	ASM2316428v1	PRJDB8600	RIMD 2214423	4053741	unknown	1995	Brazil	absent	South America	South America
Vibrio cholerae O1 biovar El Tor	SAMN10970904	GCF_009858435.1	ASM985843v1	PRJNA523111	NALMLE39	4055742	stool sample	2016	Bangladesh	Homo sapiens	Asia	Southern Asia
Vibrio cholerae	SAMEA114395413	GCF_964184915.1	CTMA_1800	PRJEB66194		4048539	absent	2020	Democratic Republic of the Congo	absent	Africa	Middle Africa
Vibrio cholerae HC-41A1	SAMN00622023	GCF_000302755.1	ASM30275v1	PRJNA63931	HC-41A1	4027832	absent	absent	absent	absent	absent	absent
Vibrio cholerae O1 biovar El Tor	SAMN11359275	GCF_004801065.1	ASM480106v1	PRJNA531467	M1011	3945945	stool	1972	Northern Asia	Homo sapiens	Asia	Northern Asia
Vibrio cholerae O1 biovar El Tor	SAMN10970906	GCF_009858355.1	ASM985835v1	PRJNA523111	NALMLE41	4055425	stool sample	2016	Bangladesh	Homo sapiens	Asia	Southern Asia
Vibrio cholerae O1 biovar El Tor	SAMN10970899	GCF_009858545.1	ASM985854v1	PRJNA523111	NALMLE34	4037260	stool sample	2017	Bangladesh	Homo sapiens	Asia	Southern Asia
Vibrio cholerae O1 biovar El Tor	SAMN10970867	GCF_009858985.1	ASM985898v1	PRJNA523111	NALMLE02	4039991	stool sample	2018	Bangladesh	Homo sapiens	Asia	Southern Asia
Vibrio cholerae	SAMEA114395364	GCF_964185255.1	CTMA_1738	PRJEB66194		4048490	absent	2019	Democratic Republic of the Congo	absent	Africa	Middle Africa
Vibrio cholerae O1 biovar El Tor	SAMN10970874	GCF_013414605.1	ASM1341460v1	PRJNA523111	NALMLE09	4043589	stool sample	2018	Bangladesh	Homo sapiens	Asia	Southern Asia
Vibrio cholerae O1 biovar El Tor	SAMN10970870	GCF_009858955.1	ASM985895v1	PRJNA523111	NALMLE05	4059930	stool sample	2018	Bangladesh	Homo sapiens	Asia	Southern Asia
Vibrio cholerae	SAMEA114395437	GCF_964185265.1	CTMA_1793	PRJEB66194		4048291	absent	2020	Democratic Republic of the Congo	absent	Africa	Middle Africa
Vibrio cholerae O1 biovar El Tor	SAMN03014086	GCF_000754625.1	ASM75462v1	PRJNA259897	5/66	4014060	stool	1966	Pakistan	Homo sapiens	Asia	Southern Asia
Vibrio cholerae O1 biovar El Tor	SAMN04023225	GCF_001281665.1	ASM128166v1	PRJNA294352	56	4105143	The waste water of the city hospital number 4	1994	Ukraine	absent	Europe	Eastern Europe
Vibrio cholerae O1 biovar El Tor	SAMN10970866	GCF_009858995.1	ASM985899v1	PRJNA523111	NALMLE01	4024523	stool sample	2018	Bangladesh	Homo sapiens	Asia	Southern Asia
Vibrio cholerae	SAMEA114395427	GCF_964185335.1	CTMA_1840	PRJEB66194		4053148	absent	2020	Democratic Republic of the Congo	absent	Africa	Middle Africa
Vibrio cholerae O1 biovar El Tor	SAMN10970880	GCF_009858815.1	ASM985881v1	PRJNA523111	NALMLE15	4028344	stool sample	2018	Bangladesh	Homo sapiens	Asia	Southern Asia
Vibrio cholerae O1 biovar El Tor	SAMN10970879	GCF_013414465.1	ASM1341446v1	PRJNA523111	NALMLE14	4019803	stool sample	2018	Bangladesh	Homo sapiens	Asia	Southern Asia
Vibrio cholerae HC-50A2	SAMN00736140	GCF_000304995.1	ASM30499v1	PRJNA63943	HC-50A2	4030802	absent	absent	absent	absent	absent	absent
Vibrio cholerae O1 biovar El Tor	SAMN10970873	GCF_009858845.1	ASM985884v1	PRJNA523111	NALMLE08	4027137	stool sample	2018	Bangladesh	Homo sapiens	Asia	Southern Asia
Vibrio cholerae	SAMEA114395371	GCF_964185385.1	CTMA_1748	PRJEB66194		4048405	absent	2019	Democratic Republic of the Congo	absent	Africa	Middle Africa
Vibrio cholerae O1 biovar El Tor	SAMN10970885	GCF_009858805.1	ASM985880v1	PRJNA523111	NALMLE20	4043029	stool sample	2017	Bangladesh	Homo sapiens	Asia	Southern Asia
Vibrio cholerae BJG-01	SAMN00222974	GCF_000221465.1	ASM22146v1	PRJNA64001	BJG-01	3910867	absent	absent	absent	absent	absent	absent
Vibrio cholerae O1 biovar El Tor	SAMN10970872	GCF_009858925.1	ASM985892v1	PRJNA523111	NALMLE07	4019165	stool sample	2018	Bangladesh	Homo sapiens	Asia	Southern Asia
Vibrio cholerae	SAMD00180603	GCF_023165245.1	ASM2316524v1	PRJDB8600	RIMD 2214275	3947097	unknown	1969	India	absent	Asia	Southern Asia
Vibrio cholerae O1 biovar El Tor	SAMN10970871	GCF_009858935.1	ASM985893v1	PRJNA523111	NALMLE06	4021632	stool sample	2018	Bangladesh	Homo sapiens	Asia	Southern Asia
Vibrio cholerae	SAMD00180590	GCF_023164985.1	ASM2316498v1	PRJDB8600	RIMD 2214261	3930336	unknown	1971	India	absent	Asia	Southern Asia
Vibrio cholerae O1 biovar El Tor	SAMN10970908	GCF_009858395.1	ASM985839v1	PRJNA523111	NALMLE43	4062040	stool sample	2015	Bangladesh	Homo sapiens	Asia	Southern Asia
Vibrio cholerae O1 biovar El Tor	SAMN10970888	GCF_009858735.1	ASM985873v1	PRJNA523111	NALMLE23	3945614	stool sample	2018	Bangladesh	Homo sapiens	Asia	Southern Asia
Vibrio cholerae	SAMEA114395353	GCF_964185125.1	CTMA_1714	PRJEB66194		4052777	absent	2018	Democratic Republic of the Congo	absent	Africa	Middle Africa
Vibrio cholerae O1 biovar El Tor	SAMN10970894	GCF_009858615.1	ASM985861v1	PRJNA523111	NALMLE29	3945938	stool sample	2018	Bangladesh	Homo sapiens	Asia	Southern Asia
Vibrio cholerae O1 biovar El Tor	SAMN15324558	GCF_013378545.1	ASM1337854v1	PRJNA639918	KOL18B2-2	4059228	stool	2018	India	Homo sapiens	Asia	Southern Asia
Vibrio cholerae	SAMEA114395415	GCF_964184955.1	CTMA_1805	PRJEB66194		4048485	absent	2020	Democratic Republic of the Congo	absent	Africa	Middle Africa
Vibrio cholerae O1 biovar El Tor	SAMN13354764	GCF_009729525.1	ASM972952v1	PRJNA591252	Ogawa OG1	4030329	Cholera patient	2017	Iraq	Homo sapiens	Asia	Western Asia
Vibrio cholerae O1 biovar El Tor	SAMN10970903	GCF_009858455.1	ASM985845v1	PRJNA523111	NALMLE38	4017050	stool sample	2017	Bangladesh	Homo sapiens	Asia	Southern Asia
Vibrio cholerae	SAMEA114395383	GCF_964185015.1	CTMA_1777	PRJEB66194		4048454	absent	2019	Democratic Republic of the Congo	absent	Africa	Middle Africa
Vibrio cholerae O1 biovar El Tor	SAMN10970889	GCF_009858725.1	ASM985872v1	PRJNA523111	NALMLE24	3944553	stool sample	2018	Bangladesh	Homo sapiens	Asia	Southern Asia
Vibrio cholerae	SAMN03417810	GCF_000961975.1	ASM96197v1	PRJNA278329	D-35	4010503	stool	1958	Bangladesh	Homo sapiens	Asia	Southern Asia
Vibrio cholerae O1 biovar El Tor	SAMN10970886	GCF_013414385.1	ASM1341438v1	PRJNA523111	NALMLE21	4036244	stool sample	2017	Bangladesh	Homo sapiens	Asia	Southern Asia
Vibrio cholerae	SAMD00180622	GCF_023166205.1	ASM2316620v1	PRJDB8600	RIMD 2214292	4015697	unknown	1974	India	absent	Asia	Southern Asia
Vibrio cholerae O1 biovar El Tor	SAMN10970897	GCF_013414395.1	ASM1341439v1	PRJNA523111	NALMLE32	4042036	stool sample	2018	Bangladesh	Homo sapiens	Asia	Southern Asia
Vibrio cholerae	SAMEA114395382	GCF_964185025.1	CTMA_1773	PRJEB66194		4048466	absent	2019	Democratic Republic of the Congo	absent	Africa	Middle Africa
Vibrio cholerae O1 biovar El Tor	SAMN10970869	GCF_013414615.1	ASM1341461v1	PRJNA523111	NALMLE04	4168345	stool sample	2018	Bangladesh	Homo sapiens	Asia	Southern Asia
Vibrio cholerae	SAMN10105137	GCF_009748325.1	ASM974832v1	PRJNA492763	08-3_S137	3958443	patient	2008	China	Homo sapiens	Asia	Eastern Asia
Vibrio cholerae O1 biovar El Tor	SAMN08999467	GCF_003096115.1	ASM309611v1	PRJNA454191	Ogawa 18963	3966209	pond water	2007	Russia	unknown	Asia	Northern Asia
Vibrio cholerae O1 biovar El Tor	SAMN10970907	GCF_009858365.1	ASM985836v1	PRJNA523111	NALMLE42	4062426	stool sample	2015	Bangladesh	Homo sapiens	Asia	Southern Asia
Vibrio cholerae O1 biovar El Tor	SAMN10970902	GCF_009858475.1	ASM985847v1	PRJNA523111	NALMLE37	4037271	stool sample	2017	Bangladesh	Homo sapiens	Asia	Southern Asia
Vibrio cholerae	SAMEA114395372	GCF_964185105.1	CTMA_1749	PRJEB66194		4048564	absent	2019	Democratic Republic of the Congo	absent	Africa	Middle Africa
Vibrio cholerae O1 biovar El Tor	SAMN10970901	GCF_009858505.1	ASM985850v1	PRJNA523111	NALMLE36	4055930	stool sample	2017	Bangladesh	Homo sapiens	Asia	Southern Asia
Vibrio cholerae O1 biovar El Tor	SAMN10970910	GCF_009858375.1	ASM985837v1	PRJNA523111	NALMLE45	4056579	stool sample	2015	Bangladesh	Homo sapiens	Asia	Southern Asia
Vibrio cholerae O1 biovar El Tor	SAMN10970898	GCF_009858565.1	ASM985856v1	PRJNA523111	NALMLE33	4038540	stool sample	2017	Bangladesh	Homo sapiens	Asia	Southern Asia
Vibrio cholerae	SAMEA114395430	GCF_964185815.1	CTMA_1725	PRJEB66194		4048579	absent	2020	Democratic Republic of the Congo	absent	Africa	Middle Africa
Vibrio cholerae	SAMN16268020	GCF_026613855.1	ASM2661385v1	PRJNA665749	NIHE_46	3977814	Environment	unknown	Vietnam	unknown	Asia	South-Eastern Asia
Vibrio cholerae HC-64A1	SAMN00262231	GCF_000327105.3	ASM32710v3	PRJNA63967	HC-64A1	4032042	absent	absent	absent	absent	absent	absent
Vibrio cholerae O1 str. EDC-022	SAMN00989313	GCF_000348265.2	ASM34826v2	PRJNA76217	EDC-022	4050458	absent	absent	absent	absent	absent	absent
Vibrio cholerae MAK 757	SAMN02435868	GCF_000153865.1	ASM15386v1	PRJNA18263	MAK 757	3936003	absent	absent	absent	absent	absent	absent
Vibrio cholerae 623-39	SAMN02435871	GCF_000154005.2	Vibrio_cholerae_623-39_V1	PRJNA18493	623-39	4164181	absent	absent	absent	absent	absent	absent
Vibrio cholerae	SAMN11287981	GCF_019448075.1	ASM1944807v1	PRJNA529866	ICDC-VC1813	3790717	unknown	unknown	China	absent	Asia	Eastern Asia
Vibrio cholerae O139	SAMN10970913	GCF_013414375.1	ASM1341437v1	PRJNA523111	NALMLE48	4071230	Household water (Environmental)	2017	Bangladesh	absent	Asia	Southern Asia
Vibrio cholerae	SAMD00180552	GCF_023164025.1	ASM2316402v1	PRJDB8600	RIMD 2214411	3890570	unknown	1992	Japan	absent	Asia	Eastern Asia
Vibrio cholerae AM-19226	SAMN02435859	GCF_000153785.2	ASM15378v3	PRJNA17723	AM-19226	4053126	absent	absent	absent	absent	absent	absent
Vibrio cholerae O1 str. PCS-022	SAMN00991860	GCF_000569115.2	ASM56911v2	PRJNA76211	PCS-022	4055383	absent	absent	absent	absent	absent	absent
Vibrio cholerae O139	SAMN10970912	GCF_013414365.1	ASM1341436v1	PRJNA523111	NALMLE47	4178542	stool sample	2017	Bangladesh	Homo sapiens	Asia	Southern Asia
Vibrio cholerae MZO-3	SAMN02435869	GCF_000168935.2	ASM16893v3	PRJNA18261	MZO-3	4137330	absent	absent	absent	absent	absent	absent
Vibrio cholerae 1587	SAMN02435867	GCF_000168895.2	Vibrio_cholerae_1587	PRJNA18265	1587	4216194	absent	absent	Peru	absent	South America	South America
Vibrio cholerae O1	SAMN17861254	GCF_018929615.1	ASM1892961v1	PRJNA701309	10_Lusaka_2018	4372382	stool	2018	Zambia	Homo sapiens	Africa	Eastern Africa
Vibrio cholerae O1 str. 2010V-1014	SAMN00765517	GCF_000237585.1	ASM23758v2	PRJNA73589	2010V-1014	4015902	unknown	2010	United States	Homo sapiens	North America	Northern America
Vibrio cholerae HC-62B1	SAMN00752541	GCF_000305625.2	ASM30562v2	PRJNA64021	HC-62B1	4028528	absent	absent	absent	absent	absent	absent
Vibrio cholerae O1 str. 2009V-1096	SAMN00765530	GCF_000237445.1	ASM23744v2	PRJNA73589	2009V-1096	4016479	unknown	2009	United States	Homo sapiens	North America	Northern America
Vibrio cholerae PhVE-5	SAMN02352648	GCF_001027495.1	ASM102749v1	PRJNA218554	PhVE-5	3929317	environmental	2011	Philippines	absent	Asia	South-Eastern Asia
Vibrio cholerae HC-32A1	SAMN00262264	GCF_000234905.1	ASM23490v1	PRJNA63919	HC-32A1	4033209	absent	absent	absent	absent	absent	absent
Vibrio cholerae VC35	SAMN02469953	GCF_000299495.2	VC35.1	PRJNA173392	VC35	3912714	stool	2004	Malaysia	Homo sapiens	Asia	South-Eastern Asia
Vibrio cholerae O139	SAMN06920124	GCF_002194245.1	ASM219424v1	PRJNA385889	FC1384	4014742	stool	2000	India	Homo sapiens	Asia	Southern Asia
Vibrio cholerae VC4370	SAMN02469954	GCF_000299535.2	VC4370.1	PRJNA173393	VC4370	3986677	seawater from the upper reaches of an estuary	2008	Malaysia	absent	Asia	South-Eastern Asia
Vibrio cholerae O1 str. AG-8040	SAMN00989299	GCF_000348145.2	ASM34814v2	PRJNA76223	AG-8040	3977194	absent	absent	absent	absent	absent	absent
Vibrio cholerae	SAMN05437223	GCF_003449135.1	ASM344913v1	PRJNA331080	VN-29-97	4164134	Costal water	2014	Germany	absent	Europe	Western Europe
Vibrio cholerae PhVC-311	SAMN02352646	GCF_001027505.1	ASM102750v1	PRJNA218554	PhVC-311	3927966	stool sample from diarrheal patients	2011	Philippines	Homo sapiens	Asia	South-Eastern Asia
Vibrio cholerae O1 str. 3582-05	SAMN00765526	GCF_000237765.1	ASM23776v2	PRJNA73589	3582-05	3975631	unknown	2005	United States	Homo sapiens	North America	Northern America
Vibrio cholerae V52	SAMN02435881	GCF_000167935.2	Vibrio_cholerae_V52_V1	PRJNA15670	V52	4045303	absent	absent	Sudan	absent	Africa	Northern Africa
Vibrio cholerae PhVC-326	SAMN02352647	GCF_001027485.1	ASM102748v1	PRJNA218554	PhVC-326	3932194	stool sample from diarrheal patients	2011	Philippines	Homo sapiens	Asia	South-Eastern Asia
Vibrio cholerae HC-72A2	SAMN00262576	GCF_000327205.3	ASM32720v3	PRJNA64675	HC-72A2	4028422	absent	absent	absent	absent	absent	absent
Vibrio cholerae O139	SAMN06920123	GCF_002194265.1	ASM219426v1	PRJNA385889	FC1341	3999105	stool	2002	India	Homo sapiens	Asia	Southern Asia
Vibrio cholerae MZO-2	SAMN02435870	GCF_000153985.2	ASM15398v3	PRJNA18495	MZO-2	3977246	absent	absent	absent	absent	absent	absent
Vibrio cholerae O1 str. EM-1536	SAMN00989284	GCF_000348285.2	ASM34828v2	PRJNA76227	EM-1536	4053577	absent	absent	absent	absent	absent	absent
Vibrio cholerae E306	SAMN02470030	GCF_000487955.1	E306v1	PRJNA218507	E306	4165066	absent	absent	absent	absent	absent	absent
Vibrio cholerae	SAMEA114395380	GCF_964186105.1	CTMA_1771	PRJEB66194		4046505	absent	2019	Democratic Republic of the Congo	absent	Africa	Middle Africa
Vibrio cholerae O139	SAMN06920130	GCF_002194185.1	ASM219418v1	PRJNA385889	FC3611b	4013713	stool	1997	India	Homo sapiens	Asia	Southern Asia
Vibrio cholerae O139	SAMN10970882	GCF_013414505.1	ASM1341450v1	PRJNA523111	NALMLE17	4051004	Household water (Environmental)	2017	Bangladesh	absent	Asia	Southern Asia
Vibrio cholerae O139	SAMN06920127	GCF_002194235.1	ASM219423v1	PRJNA385889	FC2271	4016919	stool	1997	India	Homo sapiens	Asia	Southern Asia
Vibrio cholerae O139	SAMN06920128	GCF_002194215.1	ASM219421v1	PRJNA385889	FC2273	4022199	stool	1998	India	Homo sapiens	Asia	Southern Asia
Vibrio cholerae HC-68A1	SAMN00262236	GCF_000327165.3	ASM32716v3	PRJNA63973	HC-68A1	4026495	absent	absent	absent	absent	absent	absent
Vibrio cholerae TM 11079-80	SAMN02393813	GCF_000174255.1	ASM17425v1	PRJNA33579	TM 11079-80	4055140	absent	absent	absent	absent	absent	absent
Vibrio cholerae O1 str. EM-1676A	SAMN00991861	GCF_000348345.2	ASM34834v2	PRJNA76233	EM-1676A	4007225	absent	absent	absent	absent	absent	absent
Vibrio cholerae HC-44C1	SAMN00752542	GCF_000305565.2	ASM30556v2	PRJNA64011	HC-44C1	3876537	absent	absent	absent	absent	absent	absent
Vibrio cholerae O139	SAMN06920129	GCF_002194165.1	ASM219416v1	PRJNA385889	FC3611a	4013511	stool	1999	India	Homo sapiens	Asia	Southern Asia
Vibrio cholerae O139	SAMN06920122	GCF_002194335.1	ASM219433v1	PRJNA385889	FC1225	4003412	stool	2001	India	Homo sapiens	Asia	Southern Asia
Vibrio cholerae HC-21A1	SAMN00262263	GCF_000234945.1	ASM23494v1	PRJNA63913	HC-21A1	4030433	absent	absent	absent	absent	absent	absent
Vibrio cholerae O139	SAMN06920126	GCF_002194155.1	ASM219415v1	PRJNA385889	FC1877	3984202	stool	1995	India	Homo sapiens	Asia	Southern Asia
Vibrio cholerae O139	SAMN06920125	GCF_002194305.1	ASM219430v1	PRJNA385889	FC1817	4043413	stool	1994	India	Homo sapiens	Asia	Southern Asia
Vibrio cholerae HC-71A1	SAMN00262233	GCF_000327185.3	ASM32718v3	PRJNA63977	HC-71A1	4028948	absent	absent	absent	absent	absent	absent
Vibrio cholerae O1 str. 2009V-1046	SAMN00765516	GCF_000237405.1	ASM23740v2	PRJNA73589	2009V-1046	4014220	unknown	2009	United States	Homo sapiens	North America	Northern America
Vibrio cholerae O1 str. AG-7404	SAMN00989285	GCF_000348125.2	ASM34812v2	PRJNA76225	AG-7404	3915123	absent	absent	absent	absent	absent	absent
Vibrio cholerae	SAMN41863500	GCF_040278885.1	ASM4027888v1	PRJNA1123590	CTMA_1704	4051792	fecal samples	2018	Democratic Republic of the Congo	Homo sapiens	Africa	Middle Africa
Vibrio cholerae O1 str. EM-1546	SAMN00989302	GCF_000348305.2	ASM34830v2	PRJNA76229	EM-1546	4061605	absent	absent	absent	absent	absent	absent
Vibrio cholerae O1 str. Nep-21113	SAMN00989309	GCF_000348485.2	ASM34848v2	PRJNA76221	Nep-21113	4042420	absent	absent	absent	absent	absent	absent
Vibrio cholerae O1 str. Nep-21106	SAMN00989310	GCF_000348465.2	ASM34846v2	PRJNA76219	Nep-21106	4031227	absent	absent	absent	absent	absent	absent
Vibrio cholerae HC-17A2	SAMN00752543	GCF_000305675.2	ASM30567v2	PRJNA64673	HC-17A2	4023476	absent	absent	absent	absent	absent	absent
Vibrio cholerae HFU-02	SAMN00249595	GCF_000221425.1	ASM22142v1	PRJNA63985	HFU-02	4032845	absent	absent	absent	absent	absent	absent
Vibrio cholerae O1 str. 3546-06	SAMN00765523	GCF_000237705.1	ASM23770v2	PRJNA73589	3546-06	4012129	unknown	2006	United States	Homo sapiens	North America	Northern America
Vibrio cholerae O1 str. 2010EL-1961	SAMN00765534	GCF_000237525.1	ASM23752v2	PRJNA73589	2010EL-1961	4004160	unknown	unknown	Haiti	Homo sapiens	North America	Caribbean
Vibrio cholerae O1 str. EM-1626	SAMN00989300	GCF_000348325.2	ASM34832v2	PRJNA76231	EM-1626	4052965	absent	absent	absent	absent	absent	absent
Vibrio cholerae O1 str. EC-0027	SAMN00989314	GCF_000348205.2	ASM34820v2	PRJNA76241	EC-0027	4027674	absent	absent	absent	absent	absent	absent
Vibrio cholerae HC-22A1	SAMN00262257	GCF_000234925.1	ASM23492v1	PRJNA63915	HC-22A1	4034031	absent	absent	absent	absent	absent	absent
Vibrio cholerae O1 str. 95412	SAMN00989304	GCF_000348105.2	ASM34810v2	PRJNA76255	95412	4030154	absent	absent	absent	absent	absent	absent
Vibrio cholerae O1 str. 2009V-1131	SAMN00765532	GCF_000237485.1	ASM23748v2	PRJNA73589	2009V-1131	4010678	unknown	2009	United States	Homo sapiens	North America	Northern America
Vibrio cholerae HC-69A1	SAMN00752540	GCF_000305695.2	ASM30569v2	PRJNA64023	HC-69A1	4024183	absent	absent	absent	absent	absent	absent
Vibrio cholerae HC-60A1	SAMN00727941	GCF_000305055.2	ASM30505v2	PRJNA64017	HC-60A1	3938002	absent	absent	absent	absent	absent	absent
Vibrio cholerae HC-06A1	SAMN00262219	GCF_000234375.1	ASM23437v2	PRJNA63907	HC-06A1	4028197	absent	absent	absent	absent	absent	absent
Vibrio cholerae O1 str. 2010EL-1798	SAMN00138732	GCF_000166475.1	ASM16647v2	PRJNA60003	2010EL-1798	4016678	absent	2010	Haiti	Homo sapiens	North America	Caribbean
Vibrio cholerae O1 str. NHCC-004A	SAMN00989277	GCF_000348385.2	ASM34838v2	PRJNA76245	NHCC-004A	4031643	absent	absent	absent	absent	absent	absent
Vibrio cholerae HC-62A1	SAMN00722988	GCF_000305075.2	ASM30507v2	PRJNA64019	HC-62A1	4032880	absent	absent	absent	absent	absent	absent
Vibrio cholerae O1 str. 2010EL-2010N	SAMN00765536	GCF_000237565.1	ASM23756v2	PRJNA73589	2010EL-2010N	4019650	unknown	2010	Haiti	Homo sapiens	North America	Caribbean
Vibrio cholerae O1 str. 3500-05	SAMN00765522	GCF_000237685.1	ASM23768v2	PRJNA73589	3500-05	4012828	unknown	2005	United States	Homo sapiens	North America	Northern America
Vibrio cholerae O1 str. 2010EL-1792	SAMN00138733	GCF_000166495.1	ASM16649v2	PRJNA60005	2010EL-1792	4014995	absent	2010	Haiti	Homo sapiens	North America	Caribbean
Vibrio cholerae O1 str. 2011EL-1089	SAMN00765518	GCF_000237605.1	ASM23760v2	PRJNA73589	2011EL-1089	4013698	unknown	unknown	Haiti	Homo sapiens	North America	Caribbean
Vibrio cholerae HC-67A1	SAMN00262235	GCF_000327145.3	ASM32714v3	PRJNA63971	HC-67A1	4026751	absent	absent	absent	absent	absent	absent
Vibrio cholerae O1 str. 2011V-1021	SAMN00765521	GCF_000237665.1	ASM23766v2	PRJNA73589	2011V-1021	4011850	unknown	2011	Dominican Republic	Homo sapiens	North America	Caribbean
Vibrio cholerae O1 str. EDC-020	SAMN00989315	GCF_000348245.2	ASM34824v2	PRJNA76215	EDC-020	4028191	absent	absent	absent	absent	absent	absent
Vibrio cholerae HC-38A1	SAMN00249593	GCF_000221485.1	ASM22148v1	PRJNA63925	HC-38A1	4036059	absent	absent	absent	absent	absent	absent
Vibrio cholerae HC-37A1	SAMN00752441	GCF_000305585.2	ASM30558v2	PRJNA63923	HC-37A1	4029550	absent	absent	absent	absent	absent	absent
Vibrio cholerae O1 str. NHCC-006C	SAMN00989308	GCF_000348405.2	ASM34840v2	PRJNA76247	NHCC-006C	4028239	absent	absent	absent	absent	absent	absent
Vibrio cholerae	SAMN10105189	GCF_009747325.1	ASM974732v1	PRJNA492763	12-6_S30	3956166	patient	2012	China	Homo sapiens	Asia	Eastern Asia
Vibrio cholerae O1 str. NHCC-010F	SAMN00989312	GCF_000348445.2	ASM34844v2	PRJNA76251	NHCC-010F	4028811	absent	absent	absent	absent	absent	absent
Vibrio cholerae O1 str. EC-0009	SAMN00989307	GCF_000348165.2	ASM34816v2	PRJNA76237	EC-0009	4028271	absent	absent	absent	absent	absent	absent
Vibrio cholerae VC1761	SAMN02469952	GCF_000299515.2	VC1761.1	PRJNA173394	VC1761	4011457	rectal swab	2009	Malaysia	Homo sapiens	Asia	South-Eastern Asia
Vibrio cholerae O1 str. EM-1727	SAMN00991869	GCF_000348365.1	ASM34836v1	PRJNA76235	EM-1727	4067194	absent	absent	absent	absent	absent	absent
Vibrio cholerae O1 str. 2011EL-1137	SAMN00765520	GCF_000237645.1	ASM23764v2	PRJNA73589	2011EL-1137	4018022	unknown	2009	South Africa	Homo sapiens	Africa	Southern Africa
Vibrio cholerae O1 str. PCS-023	SAMN00989306	GCF_000348505.2	ASM34850v2	PRJNA76213	PCS-023	4031594	absent	absent	absent	absent	absent	absent
Vibrio cholerae O1 str. 2009V-1085	SAMN00765527	GCF_000237425.1	ASM23742v2	PRJNA73589	2009V-1085	4014382	unknown	2009	United States	Homo sapiens	North America	Northern America
Vibrio cholerae O1 str. 2009V-1116	SAMN00765531	GCF_000237465.1	ASM23746v2	PRJNA73589	2009V-1116	4013388	unknown	2009	United States	Homo sapiens	North America	Northern America
Vibrio cholerae O139	SAMN10970911	GCF_013414405.1	ASM1341440v1	PRJNA523111	NALMLE46	4155341	Surface Water (Environmental)	2017	Bangladesh	absent	Asia	Southern Asia
Vibrio cholerae O1 str. NHCC-008D	SAMN00989276	GCF_000348425.2	ASM34842v2	PRJNA76249	NHCC-008D	3971576	absent	absent	absent	absent	absent	absent
Vibrio cholerae O1 str. 3554-08	SAMN00765524	GCF_000237725.1	ASM23772v2	PRJNA73589	3554-08	4019938	unknown	2008	United States	Homo sapiens	North America	Northern America
Vibrio cholerae O1 str. Amazonia	SAMN02470783	GCF_000223095.1	ASM22309v2	PRJNA68553	Amazonia	3925563	patient with cholera-like diarrhea	absent	absent	Homo sapiens	absent	absent
Vibrio cholerae HC-77A1	SAMN00722981	GCF_000305095.2	ASM30509v2	PRJNA63981	HC-77A1	4040127	absent	absent	absent	absent	absent	absent
Vibrio cholerae	SAMN05437225	GCF_003449115.1	ASM344911v1	PRJNA331078	VN-2825	4163231	Costal water	2014	Germany	absent	Europe	Western Europe
Vibrio cholerae V52	SAMN05590436	GCF_001857545.1	ASM185754v1	PRJNA339415	V52	3988138	unknown	unknown	Sudan	Homo sapiens	Africa	Northern Africa
Vibrio cholerae O1 str. 2010EL-2010H	SAMN00765535	GCF_000237545.1	ASM23754v2	PRJNA73589	2010EL-2010H	4018270	unknown	2010	Haiti	Homo sapiens	North America	Caribbean
Vibrio cholerae 2011EL-301	SAMN02469782	GCF_000257415.2	ASM25741v2	PRJNA83021	2011EL-301	4002872	Sea of Azov	2011	Russia	absent	Asia	Northern Asia
Vibrio cholerae O1 str. 116059	SAMN00989305	GCF_000348045.2	ASM34804v2	PRJNA76257	116059	4017055	absent	absent	absent	absent	absent	absent
Vibrio cholerae O1 str. EC-0051	SAMN00989301	GCF_000348225.2	ASM34822v2	PRJNA76243	EC-0051	4069374	absent	absent	absent	absent	absent	absent
Vibrio cholerae CIRS101	SAMN02393814	GCF_000175695.1	ASM17569v1	PRJNA39603	CIRS 101	4059686	absent	2002	Bangladesh	absent	Asia	Southern Asia
Vibrio cholerae 2012EL-1759	SAMN02195196	GCF_000710155.1	ASM71015v1	PRJNA207363	2012EL-1759	3982946	river	2012	Haiti	absent	North America	Caribbean
Vibrio cholerae HC-65A1	SAMN00262226	GCF_000327125.3	ASM32712v3	PRJNA63969	HC-65A1	4028731	absent	absent	absent	absent	absent	absent
Vibrio cholerae HC-59A1	SAMN00715107	GCF_000305195.2	ASM30519v2	PRJNA63961	HC-59A1	3934654	absent	absent	absent	absent	absent	absent
Vibrio cholerae	SAMEA114395440	GCF_964185945.1	CTMA_1820	PRJEB66194		4053150	absent	2020	Democratic Republic of the Congo	absent	Africa	Middle Africa
Vibrio cholerae O1	SAMN05426768	GCF_001860395.1	ASM186039v1	PRJNA327651	CMR014	4042618	unknown	2011	Cameroon	Homo sapiens	Africa	Middle Africa
Vibrio cholerae O1 biovar El Tor str. Inaba RND18826	SAMN02469781	GCF_000500735.1	RND18826_v2	PRJNA227064	Inaba RND18826	4036141	stool sample from patient	2005	Russia	Homo sapiens	Asia	Northern Asia
Vibrio cholerae O1	SAMN05427311	GCF_001860485.1	ASM186048v1	PRJNA327651	CMR018	4036389	unknown	unknown	Cameroon	Homo sapiens	Africa	Middle Africa
Vibrio cholerae O1	SAMN05354843	GCF_001858585.1	ASM185858v1	PRJNA327651	CMR004	4021213	unknown	2010	Cameroon	Homo sapiens	Africa	Middle Africa
Vibrio cholerae O1 biovar El Tor str. Ogawa RND19187	SAMN02469780	GCF_000500675.1	RND19187_v1	PRJNA226195	Ogawa RND19187	4001659	stool sample from patient	2010	Russia	Homo sapiens	Asia	Northern Asia
Vibrio cholerae O1	SAMN05427411	GCF_001858445.1	ASM185844v1	PRJNA327651	CMR020	4034563	unknown	unknown	Cameroon	Homo sapiens	Africa	Middle Africa
Vibrio cholerae O1	SAMN05425716	GCF_001860345.1	ASM186034v1	PRJNA327651	CMR011	4024152	unknown	2011	Cameroon	Homo sapiens	Africa	Middle Africa
Vibrio cholerae O1 str. 116063	SAMN00989311	GCF_000348065.2	ASM34806v2	PRJNA76259	116063	3970379	absent	absent	absent	absent	absent	absent
Vibrio cholerae O1 str. C6706	SAMN00765528	GCF_000237785.1	ASM23778v2	PRJNA73589	C6706	4001202	unknown	1991	Peru	Homo sapiens	South America	South America
Vibrio cholerae B33	SAMN02393810	GCF_000174315.1	ASM17431v1	PRJNA33557	B33	4154698	absent	absent	absent	absent	absent	absent
Vibrio cholerae HC-80A1	SAMN00262234	GCF_000327245.3	ASM32724v3	PRJNA63983	HC-80A1	4032382	absent	absent	absent	absent	absent	absent
Vibrio cholerae 2740-80	SAMN05590403	GCF_001729185.1	ASM172918v1	PRJNA339415	2740-80	3986846	water	1980	United States	absent	North America	Northern America
Vibrio cholerae 2740-80	SAMN02435841	GCF_000168915.2	ASM16891v3	PRJNA18253	2740-80	4068340	absent	absent	absent	absent	absent	absent
Vibrio cholerae HC-19A1	SAMN00262260	GCF_000234965.1	ASM23496v1	PRJNA63911	HC-19A1	4033401	absent	absent	absent	absent	absent	absent
Vibrio cholerae MO10	SAMN02435880	GCF_000152425.1	ASM15242v1	PRJNA15666	MO10	4079638	absent	absent	absent	absent	absent	absent
Vibrio cholerae PS15	SAMN02470610	GCF_000318075.1	Vibrio cholerae PS15	PRJNA83121	PS15	3910387	Sediment in Puget Sound, WA	absent	United States	absent	North America	Northern America
Vibrio cholerae	SAMD00180615	GCF_023166005.1	ASM2316600v1	PRJDB8600	RIMD 2214286	3844735	unknown	1973	India	absent	Asia	Southern Asia
Vibrio cholerae VL426	SAMN02393807	GCF_000174235.1	ASM17423v1	PRJNA33549	VL426	3987383	absent	absent	absent	absent	absent	absent
Vibrio cholerae V51	SAMN02435835	GCF_000152465.2	ASM15246v2	PRJNA15669	V51	4208620	absent	absent	absent	absent	absent	absent
Vibrio cholerae 12129(1)	SAMN02393812	GCF_000174115.1	ASM17411v1	PRJNA33561	12129(1)	3969506	absent	absent	absent	absent	absent	absent
Vibrio cholerae O1	SAMN05417940	GCF_001860225.1	ASM186022v1	PRJNA327651	CMR001	4022419	unknown	2010	Cameroon	Homo sapiens	Africa	Middle Africa
Vibrio cholerae O1	SAMN05425712	GCF_001860315.1	ASM186031v1	PRJNA327651	CMR010	4035994	unknown	2010	Cameroon	Homo sapiens	Africa	Middle Africa
Vibrio cholerae O139	SAMN10970883	GCF_013414495.1	ASM1341449v1	PRJNA523111	NALMLE18	4012499	stool sample	2017	Bangladesh	Homo sapiens	Asia	Southern Asia
Vibrio cholerae O1	SAMN05417943	GCF_001860265.1	ASM186026v1	PRJNA327651	CMR007	4026765	unknown	2010	Cameroon	Homo sapiens	Africa	Middle Africa
Vibrio cholerae O1	SAMN17861251	GCF_018929675.1	ASM1892967v1	PRJNA701309	7_Lusaka_2018	4277486	stool	2018	Zambia	Homo sapiens	Africa	Eastern Africa
Vibrio cholerae O1	SAMN05427413	GCF_001858465.1	ASM185846v1	PRJNA327651	CMR022	4031968	unknown	2011	Cameroon	Homo sapiens	Africa	Middle Africa
Vibrio cholerae O1	SAMN17861252	GCF_018929655.1	ASM1892965v1	PRJNA701309	11_Lusaka_2018	4350860	stool	2018	Zambia	Homo sapiens	Africa	Eastern Africa
Vibrio cholerae	SAMEA114395347	GCF_964185825.1	CTMA_1706	PRJEB66194		4052605	absent	2018	Democratic Republic of the Congo	absent	Africa	Middle Africa
Vibrio cholerae O1	SAMN17861253	GCF_018929625.1	ASM1892962v1	PRJNA701309	9_Lusaka_2018	4386112	stool	2018	Zambia	Homo sapiens	Africa	Eastern Africa
Vibrio cholerae CP1047(20)	SAMN00622046	GCF_000279785.1	ASM27978v1	PRJNA63997	CP1047	4039784	absent	absent	absent	absent	absent	absent
Vibrio cholerae O1	SAMN05425724	GCF_001860365.1	ASM186036v1	PRJNA327651	CMR012	4027803	unknown	2011	Cameroon	Homo sapiens	Africa	Middle Africa
Vibrio cholerae O1	SAMN03839352	GCF_001186755.1	ASM118675v1	PRJNA285678	NHCC-019	4006456	stool	2010	Bangladesh	Homo sapiens	Asia	Southern Asia
Vibrio cholerae HC-17A1	SAMN00722973	GCF_000304935.2	ASM30493v2	PRJNA63909	HC-17A1	4174355	absent	absent	absent	absent	absent	absent
Vibrio cholerae O1	SAMN05427412	GCF_001858455.1	ASM185845v1	PRJNA327651	CMR021	4037271	unknown	2011	Cameroon	Homo sapiens	Africa	Middle Africa
Vibrio cholerae	SAMEA114395388	GCF_964185875.1	CTMA_1728	PRJEB66194		4053117	absent	2019	Democratic Republic of the Congo	absent	Africa	Middle Africa
Vibrio cholerae O1	SAMN17861250	GCF_018929775.1	ASM1892977v1	PRJNA701309	6_Lusaka_2018	4479458	stool	2018	Zambia	Homo sapiens	Africa	Eastern Africa
Vibrio cholerae HC-02A1	SAMN00249590	GCF_000221445.1	ASM22144v1	PRJNA63903	HC-02A1	3949552	absent	absent	absent	absent	absent	absent
Vibrio cholerae O1	SAMN05425594	GCF_001860285.1	ASM186028v1	PRJNA327651	CMR008	4032975	unknown	2010	Cameroon	Homo sapiens	Africa	Middle Africa
Vibrio cholerae O1	SAMN05425605	GCF_001860295.1	ASM186029v1	PRJNA327651	CMR009	4029303	unknown	2010	Cameroon	Homo sapiens	Africa	Middle Africa
Vibrio cholerae P-18785	SAMN02469778	GCF_000338215.2	vcp18785v1	PRJNA179340	P-18785	3978895	stool sample from patient (carrier)	2005	Russia	Homo sapiens	Asia	Northern Asia
Vibrio cholerae O1	SAMN05426804	GCF_001860425.1	ASM186042v1	PRJNA327651	CMR015	4027621	unknown	2011	Cameroon	Homo sapiens	Africa	Middle Africa
Vibrio cholerae O1	SAMN05426806	GCF_001860445.1	ASM186044v1	PRJNA327651	CMR016	4026175	unknown	2011	Cameroon	Homo sapiens	Africa	Middle Africa
Vibrio cholerae HC-55B2	SAMN00760470	GCF_000305645.2	ASM30564v2	PRJNA63949	HC-55B2	3934012	absent	absent	absent	absent	absent	absent
Vibrio cholerae BX 330286	SAMN02393811	GCF_000174335.1	ASM17433v1	PRJNA33559	BX 330286	4000672	absent	absent	absent	absent	absent	absent
Vibrio cholerae HE-25	SAMN00265075	GCF_000279265.1	ASM27926v1	PRJNA63895	HE25	4092530	absent	absent	absent	absent	absent	absent
Vibrio cholerae 4260B	SAMN02470062	GCF_000330905.1	VC4260B	PRJNA176181	4260B	4039222	stool sample from a patient with cholera	1993	Bangladesh	Homo sapiens	Asia	Southern Asia
Vibrio cholerae HC-02C1	SAMN00752544	GCF_000305525.2	ASM30552v2	PRJNA63905	HC-02C1	3935576	absent	absent	absent	absent	absent	absent
Vibrio cholerae CP1041(14)	SAMN00622027	GCF_000279245.1	ASM27924v1	PRJNA63859	CP1041(14)	4085554	absent	absent	absent	absent	absent	absent
Vibrio cholerae HC-33A2	SAMN00262261	GCF_000234885.1	ASM23488v1	PRJNA63921	HC-33A2	4024727	absent	absent	absent	absent	absent	absent
Vibrio cholerae CP1046(19)	SAMN00622035	GCF_000281655.1	ASM28165v1	PRJNA63863	CP1046(19)	4093497	absent	absent	absent	absent	absent	absent
Vibrio cholerae	SAMEA114395391	GCF_964186565.1	CTMA_1732	PRJEB66194		4052513	absent	2019	Democratic Republic of the Congo	absent	Africa	Middle Africa
Vibrio cholerae HC-46A1	SAMN00621720	GCF_000279455.1	ASM27945v1	PRJNA63887	HC-46A1	4120976	absent	absent	absent	absent	absent	absent
Vibrio cholerae HC-28A1	SAMN00262252	GCF_000234415.1	ASM23441v2	PRJNA63917	HC-28A1	4027641	absent	absent	absent	absent	absent	absent
Vibrio cholerae CP1048(21)	SAMN00622022	GCF_000279395.1	ASM27939v1	PRJNA63865	CP1048(21)	4091990	absent	absent	absent	absent	absent	absent
Vibrio cholerae HC-36A1	SAMN02435819	GCF_000474965.1	vcoHC36A1	PRJNA63875	HC-36A1	3959428	stool	2010	absent	Homo sapiens	absent	absent
Vibrio cholerae HC-55C2	SAMN00722972	GCF_000305015.2	ASM30501v2	PRJNA63951	HC-55C2	3940186	absent	absent	absent	absent	absent	absent
Vibrio cholerae HE48	SAMN00222980	GCF_000220785.1	ASM22078v2	PRJNA63901	HE48	4179415	absent	absent	absent	absent	absent	absent
Vibrio cholerae	SAMN41863506	GCF_040278845.1	ASM4027884v1	PRJNA1123590	CTMA_1710	4052104	fecal samples	2018	Democratic Republic of the Congo	Homo sapiens	Africa	Middle Africa
Vibrio cholerae HE39	SAMN00222985	GCF_000220765.2	ASM22076v3	PRJNA63897	HE39	3937798	absent	absent	absent	absent	absent	absent
Vibrio cholerae HC-59B1	SAMN00752545	GCF_000305545.2	ASM30554v2	PRJNA63963	HC-59B1	3934504	absent	absent	absent	absent	absent	absent
Vibrio cholerae HC-61A2	SAMN00717275	GCF_000304795.1	ASM30479v1	PRJNA63893	HC-61A2	4000124	absent	absent	absent	absent	absent	absent
Vibrio cholerae VC0101557	SAMN02215344	GCF_002407455.1	ASM240745v1	PRJNA209926	VC0101557	3863050	clinical sample	2001	South Korea	Homo sapiens	Asia	Eastern Asia
Vibrio cholerae O139	SAMN10970881	GCF_013414515.1	ASM1341451v1	PRJNA523111	NALMLE16	4035486	Surface Water (Environmental)	2017	Bangladesh	absent	Asia	Southern Asia
Vibrio cholerae CP1033(6)	SAMN02435814	GCF_000304755.1	ASM30475v1	PRJNA63855	CP1033(6)	3988132	stool	2000	Mexico	Homo sapiens	North America	Central America
Vibrio cholerae TMA 21	SAMN02393808	GCF_000174295.1	ASM17429v1	PRJNA33551	TMA 21	4023772	absent	absent	absent	absent	absent	absent
Vibrio cholerae O1 biovar El Tor str. Inaba RND18899	SAMN02469779	GCF_000500695.1	RND18899_v1	PRJNA226196	Inaba RND18899	3991231	stool sample from patient	2006	Russia	Homo sapiens	Asia	Northern Asia
Vibrio cholerae HC-20A2	SAMN02435820	GCF_000279415.1	ASM27941v1	PRJNA63871	HC-20A2	4084542	stool	2010	Haiti	Homo sapiens	North America	Caribbean
Vibrio cholerae	SAMEA114395340	GCF_964185325.1	CTMA_1698	PRJEB66194		4050203	absent	2018	Democratic Republic of the Congo	absent	Africa	Middle Africa
Vibrio cholerae CP1038(11)	SAMN00622028	GCF_000279325.1	ASM27932v1	PRJNA63857	CP1038(11)	4058268	absent	absent	absent	absent	absent	absent
Vibrio cholerae HCUF01	SAMN02435828	GCF_000220745.2	ASM22074v3	PRJNA63867	HCUF01	4067550	absent	absent	absent	absent	absent	absent
Vibrio cholerae HC-7A1	SAMN02435825	GCF_000318485.2	ASM31848v2	PRJNA63869	HC-7A1	4074920	stool	2010	Haiti	Homo sapiens	North America	Caribbean
Vibrio cholerae	SAMEA114395381	GCF_964186535.1	CTMA_1772	PRJEB66194		4048373	absent	2019	Democratic Republic of the Congo	absent	Africa	Middle Africa
Vibrio cholerae O1 biovar El Tor str. Ogawa RND6878	SAMN02469783	GCF_000500715.1	RND6878_v1	PRJNA226194	Ogawa RND6878	4000976	stool sample from patient	2012	Russia	Homo sapiens	Asia	Northern Asia
Vibrio cholerae HE-45	SAMN00621717	GCF_000279285.1	ASM27928v1	PRJNA63899	HE45	4125202	absent	absent	absent	absent	absent	absent
Vibrio cholerae	SAMEA114395425	GCF_964186175.1	CTMA_1815	PRJEB66194		4048475	absent	2020	Democratic Republic of the Congo	absent	Africa	Middle Africa
Vibrio cholerae CP1042(15)	SAMN00622036	GCF_000279345.1	ASM27934v1	PRJNA63861	CP1042(15)	4045377	absent	absent	absent	absent	absent	absent
Vibrio cholerae HE-40	SAMN00722741	GCF_000305115.2	ASM30511v2	PRJNA64007	HE-40	3875898	absent	absent	absent	absent	absent	absent
Vibrio cholerae HC-61A1	SAMN00222981	GCF_000234455.2	ASM23445v3	PRJNA63891	HC-61A1	4067936	absent	absent	absent	absent	absent	absent
Vibrio cholerae HC-49A2	SAMN02435827	GCF_000220725.1	ASM22072v2	PRJNA63877	HC-49A2	4059369	absent	absent	absent	absent	absent	absent
Vibrio cholerae HC-70A1	SAMN00249594	GCF_000221385.1	ASM22138v1	PRJNA63975	HC-70A1	4057434	absent	absent	absent	absent	absent	absent
Vibrio cholerae HC-43A1	SAMN02435809	GCF_000234435.1	ASM23443v2	PRJNA63883	HC-43A1	4053234	stool	2010	absent	Homo sapiens	absent	absent
Vibrio cholerae	SAMD00180663	GCF_023167805.1	ASM2316780v1	PRJDB8600	RIMD 2214331	4211498	unknown	1976	India	absent	Asia	Southern Asia
Vibrio cholerae HC-43B1	SAMN00619210	GCF_000279435.1	ASM27943v1	PRJNA63885	HC-43B1	3931831	absent	absent	absent	absent	absent	absent
Vibrio cholerae HC-1A2	SAMN00249592	GCF_000304775.1	ASM30477v1	PRJNA63881	HC-1A2	3965428	absent	absent	absent	absent	absent	absent
Vibrio cholerae HC-78A1	SAMN00262223	GCF_000327225.3	ASM32722v3	PRJNA64025	HC-78A1	3937766	absent	absent	absent	absent	absent	absent
Vibrio cholerae HC-46B1	SAMN00752440	GCF_000305605.1	ASM30560v1	PRJNA63889	HC-46B1	3941918	absent	absent	absent	absent	absent	absent
Vibrio cholerae	SAMEA114395432	GCF_964186205.1	CTMA_1788	PRJEB66194		4048540	absent	2020	Democratic Republic of the Congo	absent	Africa	Middle Africa
Vibrio cholerae HC-81A1	SAMN02435810	GCF_000318505.2	ASM31850v2	PRJNA63879	HC-81A1	4084020	stool	2010	Haiti	Homo sapiens	North America	Caribbean
Vibrio cholerae HC-41B1	SAMN02435824	GCF_000304955.2	ASM30495v2	PRJNA68605	HC-41B1	3883402	stool	2010	Haiti	Homo sapiens	North America	Caribbean
Vibrio cholerae RC9	SAMN02393809	GCF_000174275.1	ASM17427v1	PRJNA33553	RC9	4211011	absent	absent	absent	absent	absent	absent
Vibrio cholerae HC-23A1	SAMN00222984	GCF_000234395.1	ASM23439v2	PRJNA63873	HC-23A1	4099188	absent	absent	absent	absent	absent	absent
Vibrio cholerae HE-46	SAMN00722963	GCF_000305135.2	ASM30513v2	PRJNA64009	HE-46	3874516	absent	absent	absent	absent	absent	absent
Vibrio cholerae CP1032(5)	SAMN00622029	GCF_000279305.1	ASM27930v1	PRJNA63853	CP1032(5)	3971467	absent	absent	absent	absent	absent	absent
Vibrio cholerae	SAMN10105113	GCF_009748805.1	ASM974880v1	PRJNA492763	03-9_S98	3951433	patient	2003	China	Homo sapiens	Asia	Eastern Asia
Vibrio cholerae	SAMN03104880	GCF_000788695.1	ASM78869v1	PRJNA263670	2012Env-326	4060530	Water, Environmental	2012	Haiti	absent	North America	Caribbean
Vibrio cholerae	SAMEA889210	GCF_001249515.1	4370_2#11	PRJEB2215	6191	4031393	unknown	2005	Kenya	Homo sapiens	Africa	Eastern Africa
Vibrio cholerae	SAMN03104855	GCF_000788595.1	ASM78859v1	PRJNA263670	2010AA-148	4027400	Stool, Clinical	2010	Haiti	Homo sapiens	North America	Caribbean
Vibrio cholerae	SAMN12057818	GCF_008084635.1	ASM808463v1	PRJNA548872	N2745	3895321	unknown	unknown	unknown	absent	unknown	unknown
Vibrio cholerae	SAMN41254056	GCF_040719025.1	ASM4071902v1	PRJNA1108781	Cam1	3942891	Seasonal stream	2018	Cameroon	absent	Africa	Middle Africa
Vibrio cholerae	SAMN03104854	GCF_000788575.1	ASM78857v1	PRJNA263670	2010AA-147	4027597	Stool, Clinical	2010	Haiti	Homo sapiens	North America	Caribbean
Vibrio cholerae	SAMN12168583	GCF_006802945.1	ASM680294v1	PRJNA551929	A120416W2	4142920	water	2012	Austria	absent	Europe	Western Europe
Vibrio cholerae	SAMN03104850	GCF_000788415.1	ASM78841v1	PRJNA263670	2010AA-143	4027992	stool from clinical sample	2010	Haiti	Homo sapiens	North America	Caribbean
Vibrio cholerae	SAMN16268003	GCF_026614195.1	ASM2661419v1	PRJNA665749	NIHE_29	3998310	unknown	2002	Vietnam	Homo sapiens	Asia	South-Eastern Asia
Vibrio cholerae	SAMN16267982	GCF_026616115.1	ASM2661611v1	PRJNA665749	NIHE_08	3991066	unknown	2010	Vietnam	Homo sapiens	Asia	South-Eastern Asia
Vibrio cholerae	SAMN12057822	GCF_008085485.1	ASM808548v1	PRJNA548872	N2750	4021212	unknown	unknown	unknown	absent	unknown	unknown
Vibrio cholerae	SAMN12057867	GCF_008083585.1	ASM808358v1	PRJNA548872	N2807	3959156	unknown	unknown	unknown	absent	unknown	unknown
Vibrio cholerae	SAMN13897682	GCF_013111885.1	ASM1311188v1	PRJNA266293	M12	3889247	environmental	2001	Mexico	absent	North America	Central America
Vibrio cholerae	SAMN16268037	GCF_026613515.1	ASM2661351v1	PRJNA665749	NIHE_63	3968725	Environment	2014	Vietnam	unknown	Asia	South-Eastern Asia
Vibrio cholerae	SAMD00290838	GCF_019704215.1	ASM1970421v1	PRJDB11362	IDH-02387	4162967	unknown	2009	India	absent	Asia	Southern Asia
Vibrio cholerae	SAMN37977881	GCF_037462975.1	ASM3746297v1	PRJNA1031992	18-VB00111	4076276	water	2017	Germany	absent	Europe	Western Europe
Vibrio cholerae	SAMEA889365	GCF_001258495.1	2956_6#2	PRJEB2215	4656	4035639	unknown	2006	India	Homo sapiens	Asia	Southern Asia
Vibrio cholerae	SAMN03104883	GCF_000788675.1	ASM78867v1	PRJNA263670	2012Env-32	3966360	Water, Environmental	2012	Haiti	absent	North America	Caribbean
Vibrio cholerae	SAMN12288772	GCF_007624555.1	ASM762455v1	PRJNA555013	EL2300	3956996	unknown	unknown	unknown	absent	unknown	unknown
Vibrio cholerae	SAMN02640263	GCF_000709105.1	M29	PRJNA238423	M29	3951052	human stool	1942	Russia	Homo sapiens	Asia	Northern Asia
Vibrio cholerae	SAMN12057879	GCF_008083335.1	ASM808333v1	PRJNA548872	N2824	3901729	unknown	unknown	unknown	absent	unknown	unknown
Vibrio cholerae	SAMN41254070	GCF_040718975.1	ASM4071897v1	PRJNA1108781	Cam16	3936399	Seasonal stream	2018	Cameroon	absent	Africa	Middle Africa
Vibrio cholerae	SAMN12288775	GCF_007624435.1	ASM762443v1	PRJNA555013	EL2313	3946701	unknown	unknown	unknown	absent	unknown	unknown
Vibrio cholerae	SAMN03104881	GCF_000788495.1	ASM78849v1	PRJNA263670	2012Env-2	3997495	Water, Environmental	2012	Haiti	absent	North America	Caribbean
Vibrio cholerae	SAMN12288796	GCF_007624075.1	ASM762407v1	PRJNA555013	EL2395	4007123	unknown	unknown	unknown	absent	unknown	unknown
Vibrio cholerae	SAMN12288770	GCF_007624575.1	ASM762457v1	PRJNA555013	EL2266	3951167	unknown	unknown	unknown	absent	unknown	unknown
Vibrio cholerae	SAMN12168985	GCF_006802285.1	ASM680228v1	PRJNA551929	A12JL36W90	4115528	water	2012	Austria	absent	Europe	Western Europe
Vibrio cholerae	SAMN30329101	GCF_024723875.1	ASM2472387v1	PRJNA869863	Vch-Q4233	3989030	feces	2022	Australia	Homo sapiens	Oceania	Australia and New Zealand
Vibrio cholerae	SAMN16267989	GCF_026615965.1	ASM2661596v1	PRJNA665749	NIHE_15	4103954	unknown	2007	Vietnam	Homo sapiens	Asia	South-Eastern Asia
Vibrio cholerae	SAMD00180642	GCF_023167025.1	ASM2316702v1	PRJDB8600	RIMD 2214312	3977265	unknown	1979	India	absent	Asia	Southern Asia
Vibrio cholerae	SAMN16268053	GCF_026613235.1	ASM2661323v1	PRJNA665749	NIHE_79	3989337	Environment	2017	Vietnam	unknown	Asia	South-Eastern Asia
Vibrio cholerae	SAMN16267997	GCF_026615815.1	ASM2661581v1	PRJNA665749	NIHE_23	4012445	unknown	2008	Vietnam	Homo sapiens	Asia	South-Eastern Asia
Vibrio cholerae	SAMN12057814	GCF_008084695.1	ASM808469v1	PRJNA548872	N2736	3978304	unknown	unknown	unknown	absent	unknown	unknown
Vibrio cholerae	SAMN02693889	GCF_000736875.1	GFC_11	PRJNA242443	1157-74	4012216	Diarrhea	1974	India	Homo sapiens	Asia	Southern Asia
Vibrio cholerae	SAMN12057832	GCF_008084455.1	ASM808445v1	PRJNA548872	N2762	4112056	unknown	unknown	unknown	absent	unknown	unknown
Vibrio cholerae	SAMN12288769	GCF_007624615.1	ASM762461v1	PRJNA555013	EL2247	3941596	unknown	unknown	unknown	absent	unknown	unknown
Vibrio cholerae	SAMN37977880	GCF_037462995.1	ASM3746299v1	PRJNA1031992	18-VB00108	4074744	water	2017	Germany	absent	Europe	Western Europe
Vibrio cholerae	SAMN03103686	GCF_000788425.1	ASM78842v1	PRJNA263670	2010AA-142	4026654	stool	2010	Haiti	Homo sapiens	North America	Caribbean
Vibrio cholerae	SAMN03104852	GCF_000788535.1	ASM78853v1	PRJNA263670	2010AA-145	4017309	Stool, Clinical	2010	Haiti	Homo sapiens	North America	Caribbean
Vibrio cholerae	SAMN12057840	GCF_008084315.1	ASM808431v1	PRJNA548872	N2771	4077773	unknown	unknown	unknown	absent	unknown	unknown
Vibrio cholerae	SAMD00180537	GCF_023163765.1	ASM2316376v1	PRJDB8600	RIMD 2214397	4076450	unknown	1993	Indonesia	absent	Asia	South-Eastern Asia
Vibrio cholerae	SAMN16267988	GCF_026615995.1	ASM2661599v1	PRJNA665749	NIHE_14	4083405	unknown	2007	Vietnam	Homo sapiens	Asia	South-Eastern Asia
Vibrio cholerae	SAMN12168584	GCF_006802935.1	ASM680293v1	PRJNA551929	A120502W2	4020078	water	2012	Austria	absent	Europe	Western Europe
Vibrio cholerae	SAMN12288755	GCF_007624775.1	ASM762477v1	PRJNA555013	EL11-63	3982423	unknown	unknown	unknown	absent	unknown	unknown
Vibrio cholerae	SAMEA889371	GCF_001259135.1	2956_6#1	PRJEB2215	4605	4018974	unknown	2007	India	Homo sapiens	Asia	Southern Asia
Vibrio cholerae	SAMN06196907	GCF_017426815.1	ASM1742681v1	PRJNA359496	DL2113	4114718	water	2008	United States	absent	North America	Northern America
Vibrio cholerae	SAMN12057823	GCF_008084605.1	ASM808460v1	PRJNA548872	N2751	3999381	unknown	unknown	unknown	absent	unknown	unknown
Vibrio cholerae	SAMN12057871	GCF_008083455.1	ASM808345v1	PRJNA548872	N2812	3898963	unknown	unknown	unknown	absent	unknown	unknown
Vibrio cholerae	SAMN13704156	GCF_013111105.1	ASM1311110v1	PRJNA598367	EDC_715	4040897	environmental	2015	Bangladesh	absent	Asia	Southern Asia
Vibrio cholerae	SAMN08357949	GCF_002899735.1	ASM289973v1	PRJNA429698	IDH-06787	4404109	stool	2014	India	Homo sapiens	Asia	Southern Asia
Vibrio cholerae	SAMN12288751	GCF_007624845.1	ASM762484v1	PRJNA555013	0820	4172503	unknown	unknown	unknown	absent	unknown	unknown
Vibrio cholerae	SAMN37977885	GCF_037462885.1	ASM3746288v1	PRJNA1031992	18-VB00270	4136942	water	2017	Germany	absent	Europe	Western Europe
Vibrio cholerae	SAMN37977879	GCF_037463005.1	ASM3746300v1	PRJNA1031992	18-VB00104	4066998	water	2017	Germany	absent	Europe	Western Europe
Vibrio cholerae	SAMN12288803	GCF_007623785.1	ASM762378v1	PRJNA555013	EL489	3995958	unknown	unknown	unknown	absent	unknown	unknown
Vibrio cholerae	SAMN12288745	GCF_007624905.1	ASM762490v1	PRJNA555013	1009	4199646	unknown	unknown	unknown	absent	unknown	unknown
Vibrio cholerae	SAMN16268052	GCF_026613215.1	ASM2661321v1	PRJNA665749	NIHE_78	4046992	Environment	2016	Vietnam	unknown	Asia	South-Eastern Asia
Vibrio cholerae	SAMN12288777	GCF_007624415.1	ASM762441v1	PRJNA555013	EL2315	3949143	unknown	unknown	unknown	absent	unknown	unknown
Vibrio cholerae	SAMN16268049	GCF_026613265.1	ASM2661326v1	PRJNA665749	NIHE_75	3911315	Environment	2015	Vietnam	unknown	Asia	South-Eastern Asia
Vibrio cholerae	SAMN09104983	GCF_003130495.1	ASM313049v1	PRJNA470802	1270D	4016316	42.98 N 47.50 E	1994	Russia	Homo sapiens	Asia	Northern Asia
Vibrio cholerae	SAMN12288784	GCF_007623885.1	ASM762388v1	PRJNA555013	EL2344	4018776	unknown	unknown	unknown	absent	unknown	unknown
Vibrio cholerae	SAMN12288791	GCF_007624255.1	ASM762425v1	PRJNA555013	EL2388	4013746	unknown	unknown	unknown	absent	unknown	unknown
Vibrio cholerae	SAMN12288798	GCF_007623935.1	ASM762393v1	PRJNA555013	EL2398	3957935	unknown	unknown	unknown	absent	unknown	unknown
Vibrio cholerae	SAMN12288759	GCF_007624765.1	ASM762476v1	PRJNA555013	EL1409	3949409	unknown	unknown	unknown	absent	unknown	unknown
Vibrio cholerae	SAMN41254067	GCF_040705275.1	ASM4070527v1	PRJNA1108781	Cam13	4046888	Seasonal stream	2018	Cameroon	absent	Africa	Middle Africa
Vibrio cholerae	SAMN12288756	GCF_007624995.1	ASM762499v1	PRJNA555013	EL1192	3948425	unknown	unknown	unknown	absent	unknown	unknown
Vibrio cholerae	SAMN12288789	GCF_007624205.1	ASM762420v1	PRJNA555013	EL2356	4003614	unknown	unknown	unknown	absent	unknown	unknown
Vibrio cholerae	SAMN12288748	GCF_007624925.1	ASM762492v1	PRJNA555013	0604	4238562	unknown	unknown	unknown	absent	unknown	unknown
Vibrio cholerae	SAMN12288766	GCF_007624125.1	ASM762412v1	PRJNA555013	EL2092	3945349	unknown	unknown	unknown	absent	unknown	unknown
Vibrio cholerae	SAMN08982490	GCF_003348305.1	ASM334830v1	PRJNA281423	BD17	4025256	water	2013	Bangladesh	absent	Asia	Southern Asia
Vibrio cholerae	SAMN12168981	GCF_006802355.1	ASM680235v1	PRJNA551929	A12JL36W74	4049800	water	2012	Austria	absent	Europe	Western Europe
Vibrio cholerae	SAMN16268026	GCF_026613755.1	ASM2661375v1	PRJNA665749	NIHE_52	3921115	Environment	2014	Vietnam	unknown	Asia	South-Eastern Asia
Vibrio cholerae	SAMN12057807	GCF_008084755.1	ASM808475v1	PRJNA548872	N2724	3872537	unknown	unknown	unknown	absent	unknown	unknown
Vibrio cholerae	SAMN12057803	GCF_008084815.1	ASM808481v1	PRJNA548872	N2718	4055053	unknown	unknown	unknown	absent	unknown	unknown
Vibrio cholerae	SAMN03104856	GCF_000788615.1	ASM78861v1	PRJNA263670	2010AA-150	4025245	Stool, Clinical	2010	Haiti	Homo sapiens	North America	Caribbean
Vibrio cholerae	SAMN12288768	GCF_007624625.1	ASM762462v1	PRJNA555013	EL2201	3943621	unknown	unknown	unknown	absent	unknown	unknown
Vibrio cholerae	SAMN09111775	GCF_003327445.1	ASM332744v1	PRJNA470808	10213D	4020493	unknown	1994	Russia	Homo sapiens	Asia	Northern Asia
Vibrio cholerae	SAMN12288747	GCF_007624935.1	ASM762493v1	PRJNA555013	0542	4252893	unknown	unknown	unknown	absent	unknown	unknown
Vibrio cholerae	SAMN03104851	GCF_000788435.1	ASM78843v1	PRJNA263670	2010AA-144	4026834	Stool, Clinical	2010	Haiti	Homo sapiens	North America	Caribbean
Vibrio cholerae	SAMN12057878	GCF_008083325.1	ASM808332v1	PRJNA548872	N2822	4032315	unknown	unknown	unknown	absent	unknown	unknown
Vibrio cholerae	SAMN03104853	GCF_000788555.1	ASM78855v1	PRJNA263670	2010AA-146	4028110	Stool, Clinical	2010	Haiti	Homo sapiens	North America	Caribbean
Vibrio cholerae	SAMN03104857	GCF_000788635.1	ASM78863v1	PRJNA263670	2010AA-151	4028131	Stool, Clinical	2010	Haiti	Homo sapiens	North America	Caribbean
Vibrio cholerae	SAMN12288767	GCF_007624655.1	ASM762465v1	PRJNA555013	EL2152	3937379	unknown	unknown	unknown	absent	unknown	unknown
Vibrio cholerae	SAMN16268058	GCF_026613145.1	ASM2661314v1	PRJNA665749	NIHE_84	4619778	Environment	unknown	Vietnam	unknown	Asia	South-Eastern Asia
Vibrio cholerae	SAMN12288763	GCF_007624195.1	ASM762419v1	PRJNA555013	EL1825	3939853	unknown	unknown	unknown	absent	unknown	unknown
Vibrio cholerae	SAMN12168578	GCF_006803035.1	ASM680303v1	PRJNA551929	A110829Z6	3870465	zooplankton	2011	Austria	absent	Europe	Western Europe
Vibrio cholerae	SAMN07350471	GCF_002284425.1	ASM228442v1	PRJNA281423	OYP2D07	4082264	Oyster Pond	2009	United States	absent	North America	Northern America
Vibrio cholerae	SAMN13897680	GCF_013111935.1	ASM1311193v1	PRJNA266293	M10	3902555	Pure culture	2001	Mexico	Homo sapiens	North America	Central America
Vibrio cholerae	SAMN16268044	GCF_026613435.1	ASM2661343v1	PRJNA665749	NIHE_70	3877744	Environment	2014	Vietnam	unknown	Asia	South-Eastern Asia
Vibrio cholerae	SAMN12168581	GCF_006803005.1	ASM680300v1	PRJNA551929	A110926W4	4060989	water	2011	Austria	absent	Europe	Western Europe
Vibrio cholerae	SAMN12057854	GCF_008083835.1	ASM808383v1	PRJNA548872	N2787	4289317	unknown	unknown	unknown	absent	unknown	unknown
Vibrio cholerae	SAMD00180636	GCF_023166465.1	ASM2316646v1	PRJDB8600	RIMD 2214305	3977536	unknown	1979	India	absent	Asia	Southern Asia
Vibrio cholerae	SAMN12288758	GCF_007624735.1	ASM762473v1	PRJNA555013	EL1358	3982385	unknown	unknown	unknown	absent	unknown	unknown
Vibrio cholerae	SAMN16267983	GCF_026616075.1	ASM2661607v1	PRJNA665749	NIHE_09	4004254	unknown	2010	Vietnam	Homo sapiens	Asia	South-Eastern Asia
Vibrio cholerae	SAMN36689572	GCF_032819435.1	ASM3281943v1	PRJNA997795	N22-0171	4110454	blood	2022	Switzerland	Homo sapiens	Europe	Western Europe
Vibrio cholerae	SAMN03104865	GCF_000789015.1	ASM78901v1	PRJNA263670	2012HC-22	4015520	Stool, Clinical	2012	Haiti	Homo sapiens	North America	Caribbean
Vibrio cholerae	SAMN12057868	GCF_008083575.1	ASM808357v1	PRJNA548872	N2808	3857464	unknown	unknown	unknown	absent	unknown	unknown
Vibrio cholerae	SAMN12168574	GCF_006803115.1	ASM680311v1	PRJNA551929	A110523Z4	3991120	zooplankton	2011	Austria	absent	Europe	Western Europe
Vibrio cholerae	SAMN12057866	GCF_008083545.1	ASM808354v1	PRJNA548872	N2805	3955456	unknown	unknown	unknown	absent	unknown	unknown
Vibrio cholerae	SAMN08984098	GCF_003348755.1	ASM334875v1	PRJNA281423	OYP8E03	3939396	Oyster Pond	2009	United States	absent	North America	Northern America
Vibrio cholerae	SAMN13387572	GCF_009728435.1	V_cholerae_str_C-191	PRJNA591770	C-191	3889548	unknown	1973	Russia	Homo sapiens	Asia	Northern Asia
Vibrio cholerae	SAMN16268039	GCF_026613495.1	ASM2661349v1	PRJNA665749	NIHE_65	3857407	Environment	2014	Vietnam	unknown	Asia	South-Eastern Asia
Vibrio cholerae	SAMN14687401	GCF_012972715.1	ASM1297271v1	PRJNA627808	157D	4078639	unknown	1993	Russia	Homo sapiens	Asia	Northern Asia
Vibrio cholerae	SAMN11125768	GCF_004358245.1	ASM435824v1	PRJNA527019	157D	4078639	clinical sample	1993	Russia	Homo sapiens	Asia	Northern Asia
Vibrio cholerae	SAMN13387510	GCF_009728345.1	V_cholerae_str_17332	PRJNA591764	17332	4031067	unknown	1994	Russia	Homo sapiens	Asia	Northern Asia
Vibrio cholerae	SAMEA889236	GCF_001252775.1	4370_2#9	PRJEB2215	6215	4033005	unknown	2005	Kenya	Homo sapiens	Africa	Eastern Africa
Vibrio cholerae	SAMN16268038	GCF_026613475.1	ASM2661347v1	PRJNA665749	NIHE_64	3998596	Environment	2014	Vietnam	unknown	Asia	South-Eastern Asia
Vibrio cholerae	SAMN12057817	GCF_008085535.1	ASM808553v1	PRJNA548872	N2744	4017759	unknown	unknown	unknown	absent	unknown	unknown
Vibrio cholerae	SAMD00180548	GCF_023168045.1	ASM2316804v1	PRJDB8600	RIMD 2214255	4041520	unknown	1968	India	absent	Asia	Southern Asia
Vibrio cholerae	SAMEA889396	GCF_001259475.1	4370_2#2	PRJEB2215	6210	4035607	unknown	2007	Kenya	Homo sapiens	Africa	Eastern Africa
Vibrio cholerae	SAMN10963619	GCF_004310025.1	ASM431002v1	PRJNA523099	IDH06781	4541698	fecal sample	2014	India	Homo sapiens	Asia	Southern Asia
Vibrio cholerae	SAMN16267996	GCF_026615835.1	ASM2661583v1	PRJNA665749	NIHE_22	3995179	unknown	2008	Vietnam	Homo sapiens	Asia	South-Eastern Asia
Vibrio cholerae	SAMD00180617	GCF_023168205.1	ASM2316820v1	PRJDB8600	RIMD 2214243	4022572	unknown	1964	Philippines	absent	Asia	South-Eastern Asia
Vibrio cholerae	SAMN06483920	GCF_021014515.1	ASM2101451v1	PRJNA378272	VN-10143	4084922	Blue mussel	2012	Germany	absent	Europe	Western Europe
Vibrio cholerae	SAMN37977909	GCF_037462425.1	ASM3746242v1	PRJNA1031992	18-VB00677	4097275	water	2018	Germany	absent	Europe	Western Europe
Vibrio cholerae	SAMN08384473	GCF_004117115.1	ASM411711v1	PRJNA431150	FORC_076	4021495	unknown	unknown	South Korea	Homo sapiens	Asia	Eastern Asia
Vibrio cholerae	SAMN13704162	GCF_013110975.1	ASM1311097v1	PRJNA598367	EDC_787	4024540	environmental	2016	Bangladesh	absent	Asia	Southern Asia
Vibrio cholerae	SAMN12168984	GCF_006802275.1	ASM680227v1	PRJNA551929	A12JL36W82	4071887	water	2012	Austria	absent	Europe	Western Europe
Vibrio cholerae	SAMN03104877	GCF_000788735.1	ASM78873v1	PRJNA263670	2012Env-90	4012614	Water, Environmental	2012	Haiti	absent	North America	Caribbean
Vibrio cholerae	SAMD00180541	GCF_023167985.1	ASM2316798v1	PRJDB8600	RIMD 2214400	4060762	unknown	1993	Argentina	absent	South America	South America
Vibrio cholerae	SAMN12168624	GCF_006802395.1	ASM680239v1	PRJNA551929	A12JL36W52	4063058	water	2012	Austria	absent	Europe	Western Europe
Vibrio cholerae	SAMN13897698	GCF_014116745.1	ASM1411674v1	PRJNA266293	2016V_1044	3974984	stool	2016	United States	absent	North America	Northern America
Vibrio cholerae	SAMD00180619	GCF_023168225.1	ASM2316822v1	PRJDB8600	RIMD 2214289	3972151	unknown	1973	India	absent	Asia	Southern Asia
Vibrio cholerae	SAMN16268056	GCF_026613135.1	ASM2661313v1	PRJNA665749	NIHE_82	3923228	Environment	2017	Vietnam	unknown	Asia	South-Eastern Asia
Vibrio cholerae	SAMN12057860	GCF_008083715.1	ASM808371v1	PRJNA548872	N2793	4060472	unknown	unknown	unknown	absent	unknown	unknown
Vibrio cholerae	SAMD00290837	GCF_019704195.1	ASM1970419v1	PRJDB11362	IDH-00113	4052502	unknown	2007	India	absent	Asia	Southern Asia
Vibrio cholerae	SAMN08982483	GCF_003348445.1	ASM334844v1	PRJNA281423	BD08	3936271	water	2013	Bangladesh	absent	Asia	Southern Asia
Vibrio cholerae	SAMD00180666	GCF_023168285.1	ASM2316828v1	PRJDB8600	RIMD 2214334	4053544	unknown	1976	India	absent	Asia	Southern Asia
Vibrio cholerae	SAMN16268043	GCF_026613395.1	ASM2661339v1	PRJNA665749	NIHE_69	3883979	Environment	2014	Vietnam	unknown	Asia	South-Eastern Asia
Vibrio cholerae	SAMN12168576	GCF_006803135.1	ASM680313v1	PRJNA551929	A110829Z5	4056298	zooplankton	2011	Austria	absent	Europe	Western Europe
Vibrio cholerae	SAMN08984074	GCF_003349615.1	ASM334961v1	PRJNA281423	OYP5F01	3844844	Oyster Pond	2009	United States	absent	North America	Northern America
Vibrio cholerae	SAMN10105159	GCF_009747865.1	ASM974786v1	PRJNA492763	09-29_S41	3957658	patient	2009	China	Homo sapiens	Asia	Eastern Asia
Vibrio cholerae	SAMN06768130	GCF_002196095.1	ASM219609v1	PRJNA383624	102	3995638	feces	2016	Ukraine	Homo sapiens	Europe	Eastern Europe
Vibrio cholerae	SAMN19718245	GCF_019504425.1	ASM1950442v1	PRJNA738303	PS-4	3769567	skin	2018	India	puffer fish	Asia	Southern Asia
Vibrio cholerae	SAMN12057819	GCF_008085525.1	ASM808552v1	PRJNA548872	N2747	3823405	unknown	unknown	unknown	absent	unknown	unknown
Vibrio cholerae	SAMEA114395403	GCF_964185755.1	CTMA_1826	PRJEB66194		4048443	absent	2020	Democratic Republic of the Congo	absent	Africa	Middle Africa
Vibrio cholerae	SAMN12168586	GCF_006802905.1	ASM680290v1	PRJNA551929	A120502Z1	4005604	zooplankton	2012	Austria	absent	Europe	Western Europe
Vibrio cholerae	SAMEA889269	GCF_001247245.1	2956_6#4	PRJEB2215	4679	4012494	unknown	1999	Bangladesh	Homo sapiens	Asia	Southern Asia
Vibrio cholerae	SAMN12057874	GCF_008083425.1	ASM808342v1	PRJNA548872	N2815	4038390	unknown	unknown	unknown	absent	unknown	unknown
Vibrio cholerae	SAMD00180584	GCF_023168105.1	ASM2316810v1	PRJDB8600	RIMD 2214445	4031434	unknown	2001	Japan	absent	Asia	Eastern Asia
Vibrio cholerae	SAMN12057870	GCF_008083515.1	ASM808351v1	PRJNA548872	N2811	3862719	unknown	unknown	unknown	absent	unknown	unknown
Vibrio cholerae	SAMN16267999	GCF_026614225.1	ASM2661422v1	PRJNA665749	NIHE_25	4020267	unknown	2008	Vietnam	Homo sapiens	Asia	South-Eastern Asia
Vibrio cholerae	SAMD00180632	GCF_023168245.1	ASM2316824v1	PRJDB8600	RIMD 2214301	4025299	unknown	1976	India	absent	Asia	Southern Asia
Vibrio cholerae	SAMN12168980	GCF_006802365.1	ASM680236v1	PRJNA551929	A12JL36W67	4120151	water	2012	Austria	absent	Europe	Western Europe
Vibrio cholerae	SAMN07367970	GCF_003585465.1	ASM358546v1	PRJNA394968	2788878	4045451	water	2007	Bangladesh	absent	Asia	Southern Asia
Vibrio cholerae	SAMN12057842	GCF_008084055.1	ASM808405v1	PRJNA548872	N2774	3991138	unknown	unknown	unknown	absent	unknown	unknown
Vibrio cholerae	SAMD00180621	GCF_023166185.1	ASM2316618v1	PRJDB8600	RIMD 2214291	4055443	unknown	1974	India	absent	Asia	Southern Asia
Vibrio cholerae	SAMN08731626	GCF_003056705.1	ASM305670v1	PRJNA438885	20-a_11	4111774	feces	1995	Ukraine	Homo sapiens	Europe	Eastern Europe
Vibrio cholerae	SAMD00180482	GCF_023167925.1	ASM2316792v1	PRJDB8600	RIMD 2214340	3997712	unknown	1988	China	absent	Asia	Eastern Asia
Vibrio cholerae	SAMN07350473	GCF_002284355.1	ASM228435v1	PRJNA281423	OYP3F10	3937113	Oyster Pond	2009	United States	absent	North America	Northern America
Vibrio cholerae	SAMD00180661	GCF_023167645.1	ASM2316764v1	PRJDB8600	RIMD 2214329	4093414	unknown	1980	India	absent	Asia	Southern Asia
Vibrio cholerae	SAMN06483955	GCF_021014545.1	ASM2101454v1	PRJNA378270	VN-10191	4084524	Blue mussel	2013	Germany	absent	Europe	Western Europe
Vibrio cholerae	SAMN03104884	GCF_000788755.1	ASM78875v1	PRJNA263670	2012Env-92	3893268	Water, Environmental	2012	Haiti	absent	North America	Caribbean
Vibrio cholerae	SAMN13387476	GCF_009728525.1	V_cholerae_str_454	PRJNA591757	454	3893896	unknown	1990	Russia	Homo sapiens	Asia	Northern Asia
Vibrio cholerae	SAMN06484418	GCF_021014625.1	ASM2101462v1	PRJNA378292	VN-00298	3849167	Otitis	1995	Germany	absent	Europe	Western Europe
Vibrio cholerae	SAMN13897686	GCF_013111775.1	ASM1311177v1	PRJNA266293	M17	3945785	Pure culture	1997	Mexico	Homo sapiens	North America	Central America
Vibrio cholerae	SAMN13704164	GCF_013110955.1	ASM1311095v1	PRJNA598367	EDC_794	3995159	environmental	2016	Bangladesh	absent	Asia	Southern Asia
Vibrio cholerae	SAMN10105099	GCF_009749075.1	ASM974907v1	PRJNA492763	05-15_S38	4159258	patient	2005	China	Homo sapiens	Asia	Eastern Asia
Vibrio cholerae	SAMN12168575	GCF_006803125.1	ASM680312v1	PRJNA551929	A110621W3	4072713	water	2011	Austria	absent	Europe	Western Europe
Vibrio cholerae	SAMN12168986	GCF_006802295.1	ASM680229v1	PRJNA551929	A12JL36W91	4040080	water	2012	Austria	absent	Europe	Western Europe
Vibrio cholerae	SAMN12168618	GCF_006802475.1	ASM680247v1	PRJNA551929	A12JL36W5	4026393	water	2012	Austria	absent	Europe	Western Europe
Vibrio cholerae	SAMN16268042	GCF_026613405.1	ASM2661340v1	PRJNA665749	NIHE_68	3887112	Environment	2014	Vietnam	unknown	Asia	South-Eastern Asia
Vibrio cholerae	SAMN16268046	GCF_026613375.1	ASM2661337v1	PRJNA665749	NIHE_72	4002729	Environment	2014	Vietnam	unknown	Asia	South-Eastern Asia
Vibrio cholerae	SAMD00180575	GCF_023164505.1	ASM2316450v1	PRJDB8600	RIMD 2214434	3944939	unknown	1998	India	absent	Asia	Southern Asia
Vibrio cholerae	SAMN03104866	GCF_000788795.1	ASM78879v1	PRJNA263670	2012HC-24	4017899	Stool, Clinical	2012	Haiti	Homo sapiens	North America	Caribbean
Vibrio cholerae	SAMN03104878	GCF_000788855.1	ASM78885v1	PRJNA263670	2012Env-94	4014775	Water, Environmental	2012	Haiti	absent	North America	Caribbean
Vibrio cholerae	SAMN12057872	GCF_008083445.1	ASM808344v1	PRJNA548872	N2813	3886972	unknown	unknown	unknown	absent	unknown	unknown
Vibrio cholerae	SAMN28495061	GCF_024746925.1	ASM2474692v1	PRJNA772001	HS-119-4	4120304	Clams	2018	Canada	absent	North America	Northern America
Vibrio cholerae	SAMN41254074	GCF_040718955.1	ASM4071895v1	PRJNA1108781	Cam22	4031832	Seasonal stream	2018	Cameroon	absent	Africa	Middle Africa
Vibrio cholerae	SAMN10105161	GCF_009747845.1	ASM974784v1	PRJNA492763	09-32_S45	3955446	patient	2009	China	Homo sapiens	Asia	Eastern Asia
Vibrio cholerae	SAMN12168623	GCF_006802445.1	ASM680244v1	PRJNA551929	A12JL36W30	4093160	water	2012	Austria	absent	Europe	Western Europe
Vibrio cholerae	SAMN12057801	GCF_008084855.1	ASM808485v1	PRJNA548872	N2707	4043572	unknown	unknown	unknown	absent	unknown	unknown
Vibrio cholerae	SAMN12671385	GCF_008370595.1	ASM837059v1	PRJNA563310	C197	3909606	river water	1974	Russia	unknown	Asia	Northern Asia
Vibrio cholerae	SAMN12168582	GCF_006803015.1	ASM680301v1	PRJNA551929	A111010Z3	4033883	zooplankton	2011	Austria	absent	Europe	Western Europe
Vibrio cholerae	SAMN16267977	GCF_026616185.1	ASM2661618v1	PRJNA665749	NIHE_03	4080693	unknown	2007	Vietnam	Homo sapiens	Asia	South-Eastern Asia
Vibrio cholerae	SAMN05590408	GCF_001857155.1	ASM185715v1	PRJNA339415	VC53	4217958	Oyster	2009	United States	absent	North America	Northern America
Vibrio cholerae	SAMN12057852	GCF_008083875.1	ASM808387v1	PRJNA548872	N2785	4049056	unknown	unknown	unknown	absent	unknown	unknown
Vibrio cholerae	SAMN02741812	GCF_001045415.1	ASM104541v1	PRJNA245932	TSY216	5000494	stool	2010	Thailand	Homo sapiens	Asia	South-Eastern Asia
Vibrio cholerae	SAMN03104876	GCF_000789095.1	ASM78909v1	PRJNA263670	2012HC-19	4010541	Stool, Clinical	2012	Haiti	Homo sapiens	North America	Caribbean
Vibrio cholerae	SAMN16268055	GCF_026613155.1	ASM2661315v1	PRJNA665749	NIHE_81	3907582	Environment	2017	Vietnam	unknown	Asia	South-Eastern Asia
Vibrio cholerae	SAMD00180612	GCF_023168185.1	ASM2316818v1	PRJDB8600	RIMD 2214283	4117680	unknown	1973	India	absent	Asia	Southern Asia
Vibrio cholerae	SAMN03104867	GCF_000788835.1	ASM78883v1	PRJNA263670	2012HC-31	4012329	Stool, Clinical	2012	Haiti	Homo sapiens	North America	Caribbean
Vibrio cholerae	SAMN03104874	GCF_000788895.1	ASM78889v1	PRJNA263670	2012HC-18	4024111	Stool, Clinical	2012	Haiti	Homo sapiens	North America	Caribbean
Vibrio cholerae	SAMN24018753	GCF_029026885.1	ASM2902688v1	PRJNA691968	BY369	4125642	wastewater	2021	China	absent	Asia	Eastern Asia
Vibrio cholerae	SAMN07786812	GCF_002843255.1	ASM284325v1	PRJNA414353	VcN1	4145933	River	2017	Bangladesh	absent	Asia	Southern Asia
Vibrio cholerae	SAMN37977896	GCF_037462635.1	ASM3746263v1	PRJNA1031992	18-VB00563	4055271	water	2018	Germany	absent	Europe	Western Europe
Vibrio cholerae	SAMN04045282	GCF_002313005.1	ASM231300v1	PRJNA295270	ICDC-VC661	4264715	patient	2006	China	Homo sapiens	Asia	Eastern Asia
Vibrio cholerae	SAMN13704147	GCF_013111275.1	ASM1311127v1	PRJNA598367	EDC_688	4117803	environmental	2015	Bangladesh	absent	Asia	Southern Asia
Vibrio cholerae	SAMN16268031	GCF_026613635.1	ASM2661363v1	PRJNA665749	NIHE_57	3939561	Environment	2014	Vietnam	unknown	Asia	South-Eastern Asia
Vibrio cholerae	SAMD00180509	GCF_023162745.1	ASM2316274v1	PRJDB8600	RIMD 2214368	3971411	unknown	1981	India	absent	Asia	Southern Asia
Vibrio cholerae	SAMN12057844	GCF_008084025.1	ASM808402v1	PRJNA548872	N2776	4063330	unknown	unknown	unknown	absent	unknown	unknown
Vibrio cholerae	SAMN13704165	GCF_013110925.1	ASM1311092v1	PRJNA598367	EDC_800	4068464	environmental	2016	Bangladesh	absent	Asia	Southern Asia
Vibrio cholerae	SAMD00290836	GCF_019704175.1	ASM1970417v1	PRJDB11362	BCH-01536	4102774	unknown	2011	India	absent	Asia	Southern Asia
Vibrio cholerae	SAMN12168579	GCF_006803045.1	ASM680304v1	PRJNA551929	A110912Z1	4162746	zooplankton	2011	Austria	absent	Europe	Western Europe
Vibrio cholerae	SAMN12057825	GCF_008085465.1	ASM808546v1	PRJNA548872	N2753	3860854	unknown	unknown	unknown	absent	unknown	unknown
Vibrio cholerae	SAMD00180648	GCF_023167325.1	ASM2316732v1	PRJDB8600	RIMD 2214246	3933249	unknown	1962	Philippines	absent	Asia	South-Eastern Asia
Vibrio cholerae	SAMN37977897	GCF_037462655.1	ASM3746265v1	PRJNA1031992	18-VB00564	4140095	water	2018	Germany	absent	Europe	Western Europe
Vibrio cholerae	SAMN12168602	GCF_006802795.1	ASM680279v1	PRJNA551929	A12JL4W4	4149260	water	2012	Austria	absent	Europe	Western Europe
Vibrio cholerae	SAMN09111788	GCF_003130465.1	ASM313046v1	PRJNA470809	16241D	4081404	42.30 N 47.04 E	1994	Russia	Homo sapiens	Asia	Northern Asia
Vibrio cholerae	SAMN05590409	GCF_001857175.1	ASM185717v1	PRJNA339415	VC56	4193045	Oyster	2009	United States	absent	North America	Northern America
Vibrio cholerae	SAMN16268054	GCF_026613195.1	ASM2661319v1	PRJNA665749	NIHE_80	3904957	Environment	2017	Vietnam	unknown	Asia	South-Eastern Asia
Vibrio cholerae	SAMN03104882	GCF_000788515.1	ASM78851v1	PRJNA263670	2012Env-25	3965905	Water, Environmental	2012	Haiti	absent	North America	Caribbean
Vibrio cholerae	SAMN03104875	GCF_000788775.1	ASM78877v1	PRJNA263670	2012HC-25	3965905	Stool, Clinical	2012	Haiti	Homo sapiens	North America	Caribbean
Vibrio cholerae	SAMN08984092	GCF_003348885.1	ASM334888v1	PRJNA281423	OYP7C01	3857569	Oyster Pond	2009	United States	absent	North America	Northern America
Vibrio cholerae	SAMEA114395479	GCF_964160395.1	CTMA_1864	PRJEB66194		4048636	absent	2022	Democratic Republic of the Congo	absent	Africa	Middle Africa
Vibrio cholerae	SAMEA889369	GCF_001250435.1	3002_8#4	PRJEB2215	4642	3996103	unknown	2006	India	Homo sapiens	Asia	Southern Asia
Vibrio cholerae	SAMEA889368	GCF_001249315.1	3002_8#3	PRJEB2215	4322	3981548	unknown	2004	India	Homo sapiens	Asia	Southern Asia
Vibrio cholerae	SAMD00180487	GCF_023163585.1	ASM2316358v1	PRJDB8600	RIMD 2214345	4038766	unknown	1989	Japan	absent	Asia	Eastern Asia
Vibrio cholerae	SAMN16268033	GCF_026613595.1	ASM2661359v1	PRJNA665749	NIHE_59	3933170	Environment	2014	Vietnam	unknown	Asia	South-Eastern Asia
Vibrio cholerae	SAMEA114395362	GCF_964184975.1	CTMA_1735	PRJEB66194		4048308	absent	2019	Democratic Republic of the Congo	absent	Africa	Middle Africa
Vibrio cholerae	SAMN41254065	GCF_040719015.1	ASM4071901v1	PRJNA1108781	Cam11	3897982	Seasonal stream	2018	Cameroon	absent	Africa	Middle Africa
Vibrio cholerae	SAMN07367969	GCF_003585485.1	ASM358548v1	PRJNA394969	2924281	4057646	water	2009	Bangladesh	absent	Asia	Southern Asia
Vibrio cholerae	SAMEA114395352	GCF_964185225.1	CTMA_1713	PRJEB66194		4052731	absent	2018	Democratic Republic of the Congo	absent	Africa	Middle Africa
Vibrio cholerae	SAMN08984066	GCF_003349265.1	ASM334926v1	PRJNA281423	OYP4F04	4004335	Oyster Pond	2009	United States	absent	North America	Northern America
Vibrio cholerae	SAMN12288781	GCF_007623985.1	ASM762398v1	PRJNA555013	EL2329	3990544	unknown	unknown	unknown	absent	unknown	unknown
Vibrio cholerae	SAMN10105174	GCF_009747605.1	ASM974760v1	PRJNA492763	10-16_S65	3949751	patient	2010	China	Homo sapiens	Asia	Eastern Asia
Vibrio cholerae	SAMN07368031	GCF_003585545.1	ASM358554v1	PRJNA394974	456300	4038748	water	2011	Bangladesh	absent	Asia	Southern Asia
Vibrio cholerae	SAMN41863499	GCF_040278745.1	ASM4027874v1	PRJNA1123590	CTMA_1703	4051908	fecal samples	2018	Democratic Republic of the Congo	Homo sapiens	Africa	Middle Africa
Vibrio cholerae	SAMN08984067	GCF_003349245.1	ASM334924v1	PRJNA281423	OYP4G07	3970934	Oyster Pond	2009	United States	absent	North America	Northern America
Vibrio cholerae	SAMN08984062	GCF_003349315.1	ASM334931v1	PRJNA281423	OYP4D04	3982654	Oyster Pond	2009	United States	absent	North America	Northern America
Vibrio cholerae	SAMN41863510	GCF_040278785.1	ASM4027878v1	PRJNA1123590	CTMA_1714	4051993	fecal samples	2018	Democratic Republic of the Congo	Homo sapiens	Africa	Middle Africa
Vibrio cholerae	SAMN41254060	GCF_040718855.1	ASM4071885v1	PRJNA1108781	Cam5	3938799	Seasonal stream	2018	Cameroon	absent	Africa	Middle Africa
Vibrio cholerae	SAMEA889362	GCF_001250795.1	4056_2#2	PRJEB2215	MBN17	4019692	unknown	2004	India	Homo sapiens	Asia	Southern Asia
Vibrio cholerae	SAMN41863518	GCF_040278865.1	ASM4027886v1	PRJNA1123590	CTMA_1725	4047444	fecal samples	2020	Democratic Republic of the Congo	Homo sapiens	Africa	Middle Africa
Vibrio cholerae	SAMN08984097	GCF_003348795.1	ASM334879v1	PRJNA281423	OYP8B04	3824961	Oyster Pond	2009	United States	absent	North America	Northern America
Vibrio cholerae	SAMN07249013	GCF_002217575.1	ASM221757v1	PRJNA390691	W4-13	3997832	stool sample	2013	India	Homo sapiens	Asia	Southern Asia
Vibrio cholerae	SAMN08984053	GCF_003349435.1	ASM334943v1	PRJNA281423	OYP2B04	3907191	Oyster Pond	2009	United States	absent	North America	Northern America
Vibrio cholerae	SAMN16267981	GCF_026616135.1	ASM2661613v1	PRJNA665749	NIHE_07	3937054	unknown	2010	Vietnam	Homo sapiens	Asia	South-Eastern Asia
Vibrio cholerae	SAMN16268011	GCF_026614035.1	ASM2661403v1	PRJNA665749	NIHE_37	3907486	Environment	unknown	Vietnam	unknown	Asia	South-Eastern Asia
Vibrio cholerae	SAMN41863509	GCF_040278725.1	ASM4027872v1	PRJNA1123590	CTMA_1713	4051492	fecal samples	2018	Democratic Republic of the Congo	Homo sapiens	Africa	Middle Africa
Vibrio cholerae	SAMEA889156	GCF_001255915.1	4370_3#8	PRJEB2215	7685	4024204	unknown	2009	Kenya	Homo sapiens	Africa	Eastern Africa
Vibrio cholerae	SAMN41863504	GCF_040278985.1	ASM4027898v1	PRJNA1123590	CTMA_1708	4051850	fecal samples	2018	Democratic Republic of the Congo	Homo sapiens	Africa	Middle Africa
Vibrio cholerae	SAMN12057805	GCF_008084795.1	ASM808479v1	PRJNA548872	N2722	4139878	unknown	unknown	unknown	absent	unknown	unknown
Vibrio cholerae	SAMEA114395339	GCF_964185355.1	CTMA_1695	PRJEB66194		4052996	absent	2018	Democratic Republic of the Congo	absent	Africa	Middle Africa
Vibrio cholerae	SAMN12288804	GCF_007623875.1	ASM762387v1	PRJNA555013	EL922	4007500	unknown	unknown	unknown	absent	unknown	unknown
Vibrio cholerae	SAMN12288787	GCF_007624295.1	ASM762429v1	PRJNA555013	EL2349	4001624	unknown	unknown	unknown	absent	unknown	unknown
Vibrio cholerae	SAMEA889195	GCF_001261075.1	4075_3#9	PRJEB2215	PRL64	4027134	unknown	1992	India	Homo sapiens	Asia	Southern Asia
Vibrio cholerae	SAMEA889375	GCF_001252855.1	3002_8#2	PRJEB2215	4111	3870008	unknown	2002	Vietnam	Homo sapiens	Asia	South-Eastern Asia
Vibrio cholerae	SAMEA114395390	GCF_964186545.1	CTMA_1731	PRJEB66194		4052259	absent	2019	Democratic Republic of the Congo	absent	Africa	Middle Africa
Vibrio cholerae	SAMN41254062	GCF_040718885.1	ASM4071888v1	PRJNA1108781	Cam7	3979635	Seasonal stream	2018	Cameroon	absent	Africa	Middle Africa
Vibrio cholerae	SAMEA114395334	GCF_964185215.1	CTMA_1708	PRJEB66194		4053081	absent	2018	Democratic Republic of the Congo	absent	Africa	Middle Africa
Vibrio cholerae	SAMEA889202	GCF_001251495.1	4075_3#1	PRJEB2215	GP16	3968603	unknown	1971	India	Homo sapiens	Asia	Southern Asia
Vibrio cholerae	SAMN10105139	GCF_009748275.1	ASM974827v1	PRJNA492763	08-6_S139	3971471	Carrier	2008	China	Homo sapiens	Asia	Eastern Asia
Vibrio cholerae	SAMN41254068	GCF_040718915.1	ASM4071891v1	PRJNA1108781	Cam14	3993010	Seasonal stream	2018	Cameroon	absent	Africa	Middle Africa
Vibrio cholerae	SAMEA889171	GCF_001250035.1	4075_3#5	PRJEB2215	GP145	3946053	unknown	1979	India	Homo sapiens	Asia	Southern Asia
Vibrio cholerae	SAMEA114395384	GCF_964185235.1	CTMA_1778	PRJEB66194		4048424	absent	2019	Democratic Republic of the Congo	absent	Africa	Middle Africa
Vibrio cholerae	SAMEA889174	GCF_001249715.1	4075_3#2	PRJEB2215	GP152	3964217	unknown	1979	India	Homo sapiens	Asia	Southern Asia
Vibrio cholerae	SAMN08984059	GCF_003349715.1	ASM334971v1	PRJNA281423	OYP4A01	4007203	Oyster Pond	2009	United States	absent	North America	Northern America
Vibrio cholerae	SAMEA114395393	GCF_964185445.1	CTMA_1759	PRJEB66194		4053505	absent	2019	Democratic Republic of the Congo	absent	Africa	Middle Africa
Vibrio cholerae	SAMN12288802	GCF_007623775.1	ASM762377v1	PRJNA555013	EL338	3956168	unknown	unknown	unknown	absent	unknown	unknown
Vibrio cholerae	SAMEA889366	GCF_001254815.1	2956_6#3	PRJEB2215	4675	3985607	unknown	2001	Bangladesh	Homo sapiens	Asia	Southern Asia
Vibrio cholerae	SAMN41254071	GCF_040705295.1	ASM4070529v1	PRJNA1108781	Cam17	3868377	Seasonal stream	2018	Cameroon	absent	Africa	Middle Africa
Vibrio cholerae	SAMN41863515	GCF_040278905.1	ASM4027890v1	PRJNA1123590	CTMA_1722	4047178	fecal samples	2018	Democratic Republic of the Congo	Homo sapiens	Africa	Middle Africa
Vibrio cholerae	SAMEA889238	GCF_001251935.1	4370_2#7	PRJEB2215	6194	4022708	unknown	2007	Kenya	Homo sapiens	Africa	Eastern Africa
Vibrio cholerae	SAMN08982515	GCF_003347915.1	ASM334791v1	PRJNA281423	BD46	4561012	water	2013	unknown	absent	unknown	unknown
Vibrio cholerae	SAMN41254072	GCF_040719005.1	ASM4071900v1	PRJNA1108781	Cam19	3903534	Seasonal stream	2018	Cameroon	absent	Africa	Middle Africa
Vibrio cholerae	SAMEA889199	GCF_001254895.1	4056_2#12	PRJEB2215	MG116025	4027317	unknown	1991	Bangladesh	Homo sapiens	Asia	Southern Asia
Vibrio cholerae	SAMEA889206	GCF_001248465.1	4056_2#4	PRJEB2215	V212-1	3945950	unknown	1991	India	Homo sapiens	Asia	Southern Asia
Vibrio cholerae	SAMN10105172	GCF_009747575.1	ASM974757v1	PRJNA492763	10-14_S13	3951970	patient	2010	China	Homo sapiens	Asia	Eastern Asia
Vibrio cholerae	SAMEA889204	GCF_001252675.1	4056_2#6	PRJEB2215	V5	3989146	unknown	1989	India	Homo sapiens	Asia	Southern Asia
Vibrio cholerae	SAMEA889232	GCF_001257215.1	4056_2#1	PRJEB2215	A330	4039116	unknown	1993	India	Homo sapiens	Asia	Southern Asia
Vibrio cholerae	SAMN08984075	GCF_003349155.1	ASM334915v1	PRJNA281423	OYP5F05	3851123	Oyster Pond	2009	United States	absent	North America	Northern America
Vibrio cholerae	SAMEA889201	GCF_001261335.1	4075_3#11	PRJEB2215	GP60	3871365	unknown	1973	India	Homo sapiens	Asia	Southern Asia
Vibrio cholerae	SAMN40199579	GCF_037120435.1	ASM3712043v1	PRJNA1082099	VCKK-17	3921811	environmental	2019	India	absent	Asia	Southern Asia
Vibrio cholerae	SAMN10105190	GCF_009747245.1	ASM974724v1	PRJNA492763	00-13_S31	3963795	patient	2000	China	Homo sapiens	Asia	Eastern Asia
Vibrio cholerae	SAMN07350477	GCF_002284255.1	ASM228425v1	PRJNA281423	OYP4H08	3869161	Oyster Pond	2009	United States	absent	North America	Northern America
Vibrio cholerae	SAMN08984070	GCF_003349625.1	ASM334962v1	PRJNA281423	OYP4H08	3869125	Oyster Pond	2009	United States	absent	North America	Northern America
Vibrio cholerae	SAMN08982485	GCF_003348415.1	ASM334841v1	PRJNA281423	BD11	4344412	water	2013	unknown	absent	unknown	unknown
Vibrio cholerae	SAMEA889155	GCF_001258535.1	4370_3#7	PRJEB2215	7686	4027393	unknown	2009	Kenya	Homo sapiens	Africa	Eastern Africa
Vibrio cholerae	SAMEA889175	GCF_001247885.1	4075_3#12	PRJEB2215	IDHO1_726	4015875	unknown	2009	India	Homo sapiens	Asia	Southern Asia
Vibrio cholerae	SAMEA889229	GCF_001250615.1	4056_2#7	PRJEB2215	A488(2)	4017885	unknown	2006	Bangladesh	Homo sapiens	Asia	Southern Asia
Vibrio cholerae	SAMEA889228	GCF_001253575.1	4056_2#8	PRJEB2215	GP8	3951857	unknown	1970	India	Homo sapiens	Asia	Southern Asia
Vibrio cholerae	SAMN41254057	GCF_040719105.1	ASM4071910v1	PRJNA1108781	Cam2	3797618	Well	2018	Cameroon	absent	Africa	Middle Africa
Vibrio cholerae	SAMN12648313	GCF_009763105.1	ASM976310v1	PRJNA266293	3566-08	4124246	stool	2008	United States	unknown	North America	Northern America
Vibrio cholerae	SAMEA889233	GCF_001257975.1	4056_2#11	PRJEB2215	A383	3991423	unknown	2002	Bangladesh	Homo sapiens	Asia	Southern Asia
Vibrio cholerae	SAMEA889312	GCF_001249995.1	4056_6#2	PRJEB2215	A177	4009459	unknown	1992	Colombia	Homo sapiens	South America	South America
Vibrio cholerae	SAMN04376927	GCF_001515105.1	ASM151510v1	PRJNA307227	M1395	4028990	water sample	1981	Russia	absent	Asia	Northern Asia
Vibrio cholerae	SAMN06447201	GCF_002204085.1	ASM220408v1	PRJNA376800	866	3892514	water	1996	Ukraine	absent	Europe	Eastern Europe
Vibrio cholerae	SAMEA889231	GCF_001249085.1	4056_2#9	PRJEB2215	MBRN14	4014074	unknown	2004	India	Homo sapiens	Asia	Southern Asia
Vibrio cholerae	SAMN16268051	GCF_026613335.1	ASM2661333v1	PRJNA665749	NIHE_77	3819790	Environment	2016	Vietnam	unknown	Asia	South-Eastern Asia
Vibrio cholerae	SAMN12168607	GCF_006802685.1	ASM680268v1	PRJNA551929	A12JL4W72	4227214	water	2012	Austria	absent	Europe	Western Europe
Vibrio cholerae	SAMN41863514	GCF_040278925.1	ASM4027892v1	PRJNA1123590	CTMA_1721	4046512	fecal samples	2018	Democratic Republic of the Congo	Homo sapiens	Africa	Middle Africa
Vibrio cholerae	SAMN16268029	GCF_026613665.1	ASM2661366v1	PRJNA665749	NIHE_55	3815640	Environment	2014	Vietnam	unknown	Asia	South-Eastern Asia
Vibrio cholerae	SAMN16268036	GCF_026613535.1	ASM2661353v1	PRJNA665749	NIHE_62	3885870	Environment	2014	Vietnam	unknown	Asia	South-Eastern Asia
Vibrio cholerae	SAMN41863502	GCF_040278995.1	ASM4027899v1	PRJNA1123590	CTMA_1706	4051925	fecal samples	2018	Democratic Republic of the Congo	Homo sapiens	Africa	Middle Africa
Vibrio cholerae	SAMN41254061	GCF_040719075.1	ASM4071907v1	PRJNA1108781	Cam6	3788234	Well	2018	Cameroon	absent	Africa	Middle Africa
Vibrio cholerae	SAMN16532804	GCF_018920395.1	ASM1892039v1	PRJNA671144	86V1216	4055854	river water	2017	Bangladesh	absent	Asia	Southern Asia
Vibrio cholerae	SAMN41863511	GCF_040279025.1	ASM4027902v1	PRJNA1123590	CTMA_1715	4051768	fecal samples	2018	Democratic Republic of the Congo	Homo sapiens	Africa	Middle Africa
Vibrio cholerae	SAMN08984073	GCF_003349195.1	ASM334919v1	PRJNA281423	OYP5B11	3870981	Oyster Pond	2009	United States	absent	North America	Northern America
Vibrio cholerae	SAMN41254058	GCF_040719095.1	ASM4071909v1	PRJNA1108781	Cam3	3825584	Well	2018	Cameroon	absent	Africa	Middle Africa
Vibrio cholerae	SAMN41863512	GCF_040279045.1	ASM4027904v1	PRJNA1123590	CTMA_1716	4051616	fecal samples	2018	Democratic Republic of the Congo	Homo sapiens	Africa	Middle Africa
Vibrio cholerae	SAMN19110429	GCF_018916575.1	ASM1891657v1	PRJNA729102	TDS0072208	4167087	stool	2017	Tanzania	Homo sapiens	Africa	Eastern Africa
Vibrio cholerae	SAMN02911891	GCF_000763075.1	ASM76307v1	PRJNA255199	RND81	3956193	river water	2014	Russia	absent	Asia	Northern Asia
Vibrio cholerae	SAMN41863516	GCF_040279065.1	ASM4027906v1	PRJNA1123590	CTMA_1723	4047709	fecal samples	2020	Democratic Republic of the Congo	Homo sapiens	Africa	Middle Africa
Vibrio cholerae	SAMN08984061	GCF_003349685.1	ASM334968v1	PRJNA281423	OYP4B08	3840163	Oyster Pond	2009	United States	absent	North America	Northern America
Vibrio cholerae	SAMD00180511	GCF_023162785.1	ASM2316278v1	PRJDB8600	RIMD 2214370	3921873	unknown	1981	Thailand	absent	Asia	South-Eastern Asia
Vibrio cholerae	SAMEA889293	GCF_001259875.1	2956_6#6	PRJEB2215	4661	3922782	unknown	2001	Bangladesh	Homo sapiens	Asia	Southern Asia
Vibrio cholerae	SAMN16267978	GCF_026616175.1	ASM2661617v1	PRJNA665749	NIHE_04	3955086	unknown	2007	Vietnam	Homo sapiens	Asia	South-Eastern Asia
Vibrio cholerae	SAMN41863517	GCF_040279185.1	ASM4027918v1	PRJNA1123590	CTMA_1724	4047242	fecal samples	2020	Democratic Republic of the Congo	Homo sapiens	Africa	Middle Africa
Vibrio cholerae	SAMN08984064	GCF_003349665.1	ASM334966v1	PRJNA281423	OYP4D10	4006864	Oyster Pond	2009	United States	absent	North America	Northern America
Vibrio cholerae	SAMEA889288	GCF_001249795.1	3002_8#6	PRJEB2215	4672	3972315	unknown	2000	Bangladesh	Homo sapiens	Asia	Southern Asia
Vibrio cholerae	SAMEA114395342	GCF_964185205.1	CTMA_1701	PRJEB66194		4053469	absent	2018	Democratic Republic of the Congo	absent	Africa	Middle Africa
Vibrio cholerae	SAMN12057808	GCF_008085635.1	ASM808563v1	PRJNA548872	N2725	3997199	unknown	unknown	unknown	absent	unknown	unknown
Vibrio cholerae	SAMD00180506	GCF_023162685.1	ASM2316268v1	PRJDB8600	RIMD 2214366	4110553	unknown	1987	Japan	absent	Asia	Eastern Asia
Vibrio cholerae	SAMEA889374	GCF_001257035.1	3002_8#1	PRJEB2215	4110	3918727	unknown	1995	Vietnam	Homo sapiens	Asia	South-Eastern Asia
Vibrio cholerae	SAMN12288785	GCF_007624365.1	ASM762436v1	PRJNA555013	EL2347	4005947	unknown	unknown	unknown	absent	unknown	unknown
Vibrio cholerae	SAMN12288753	GCF_007624975.1	ASM762497v1	PRJNA555013	0910	4200601	unknown	unknown	unknown	absent	unknown	unknown
Vibrio cholerae	SAMN12288765	GCF_007624215.1	ASM762421v1	PRJNA555013	EL2066	3940587	unknown	unknown	unknown	absent	unknown	unknown
Vibrio cholerae	SAMN16267987	GCF_026616015.1	ASM2661601v1	PRJNA665749	NIHE_13	4071956	unknown	2007	Vietnam	Homo sapiens	Asia	South-Eastern Asia
Vibrio cholerae	SAMN12288773	GCF_007624565.1	ASM762456v1	PRJNA555013	EL2311	3953096	unknown	unknown	unknown	absent	unknown	unknown
Vibrio cholerae	SAMN12288750	GCF_007624875.1	ASM762487v1	PRJNA555013	0707	4034612	unknown	unknown	unknown	absent	unknown	unknown
Vibrio cholerae	SAMN41254063	GCF_040719135.1	ASM4071913v1	PRJNA1108781	Cam8	3960291	Seasonal stream	2018	Cameroon	absent	Africa	Middle Africa
Vibrio cholerae	SAMN41254066	GCF_040718995.1	ASM4071899v1	PRJNA1108781	Cam12	3950594	Seasonal stream	2018	Cameroon	absent	Africa	Middle Africa
Vibrio cholerae	SAMN12288800	GCF_007623905.1	ASM762390v1	PRJNA555013	EL2405	3973898	unknown	unknown	unknown	absent	unknown	unknown
Vibrio cholerae	SAMN12288779	GCF_007624405.1	ASM762440v1	PRJNA555013	EL2322	4293797	unknown	unknown	unknown	absent	unknown	unknown
Vibrio cholerae	SAMN12288761	GCF_007624635.1	ASM762463v1	PRJNA555013	EL1-62	3963981	unknown	unknown	unknown	absent	unknown	unknown
Vibrio cholerae	SAMD00180534	GCF_023163225.1	ASM2316322v1	PRJDB8600	RIMD 2214394	3885115	unknown	1993	Indonesia	absent	Asia	South-Eastern Asia
Vibrio cholerae	SAMN16268048	GCF_026613295.1	ASM2661329v1	PRJNA665749	NIHE_74	3918962	Environment	2015	Vietnam	unknown	Asia	South-Eastern Asia
Vibrio cholerae	SAMN07350480	GCF_002284205.1	ASM228420v1	PRJNA281423	OYP6D06	4036442	Oyster Pond	2009	United States	absent	North America	Northern America
Vibrio cholerae	SAMN12288778	GCF_007624385.1	ASM762438v1	PRJNA555013	EL2321	3969747	unknown	unknown	unknown	absent	unknown	unknown
Vibrio cholerae	SAMN12839210	GCF_015830035.1	ASM1583003v1	PRJNA449860	237_01	3973024	Sewer	2018	Brazil	absent	South America	South America
Vibrio cholerae	SAMN12288771	GCF_007624535.1	ASM762453v1	PRJNA555013	EL2281	3947050	unknown	unknown	unknown	absent	unknown	unknown
Vibrio cholerae	SAMN12288774	GCF_007624475.1	ASM762447v1	PRJNA555013	EL2312	3958807	unknown	unknown	unknown	absent	unknown	unknown
Vibrio cholerae	SAMN16268025	GCF_026613715.1	ASM2661371v1	PRJNA665749	NIHE_51	3885434	Environment	2014	Vietnam	unknown	Asia	South-Eastern Asia
Vibrio cholerae	SAMN12288793	GCF_007624105.1	ASM762410v1	PRJNA555013	EL2391	4043142	unknown	unknown	unknown	absent	unknown	unknown
Vibrio cholerae	SAMN12288776	GCF_007624485.1	ASM762448v1	PRJNA555013	EL2314	3950269	unknown	unknown	unknown	absent	unknown	unknown
Vibrio cholerae	SAMN16267986	GCF_026616035.1	ASM2661603v1	PRJNA665749	NIHE_12	3979381	unknown	2007	Vietnam	Homo sapiens	Asia	South-Eastern Asia
Vibrio cholerae	SAMN12288752	GCF_007624835.1	ASM762483v1	PRJNA555013	0902	4180157	unknown	unknown	unknown	absent	unknown	unknown
Vibrio cholerae	SAMN12057804	GCF_008085675.1	ASM808567v1	PRJNA548872	N2720	3974444	unknown	unknown	unknown	absent	unknown	unknown
Vibrio cholerae	SAMN12057836	GCF_008084375.1	ASM808437v1	PRJNA548872	N2767	4079302	unknown	unknown	unknown	absent	unknown	unknown
Vibrio cholerae	SAMN12057841	GCF_008084295.1	ASM808429v1	PRJNA548872	N2773	3866655	unknown	unknown	unknown	absent	unknown	unknown
Vibrio cholerae	SAMN16268034	GCF_026613585.1	ASM2661358v1	PRJNA665749	NIHE_60	3977155	Environment	2014	Vietnam	unknown	Asia	South-Eastern Asia
Vibrio cholerae	SAMEA889242	GCF_001261555.1	4370_2#3	PRJEB2215	6201	4022982	unknown	2007	Kenya	Homo sapiens	Africa	Eastern Africa
Vibrio cholerae	SAMN13897681	GCF_013111875.1	ASM1311187v1	PRJNA266293	M11	3978436	Pure culture	2001	Mexico	Homo sapiens	North America	Central America
Vibrio cholerae	SAMN12288786	GCF_007624305.1	ASM762430v1	PRJNA555013	EL2348	4011431	unknown	unknown	unknown	absent	unknown	unknown
Vibrio cholerae	SAMN12168987	GCF_006802255.1	ASM680225v1	PRJNA551929	A12JL36W92	4084695	water	2012	Austria	absent	Europe	Western Europe
Vibrio cholerae	SAMD00180589	GCF_023164965.1	ASM2316496v1	PRJDB8600	RIMD 2214260	4119711	unknown	1968	Philippines	absent	Asia	South-Eastern Asia
Vibrio cholerae	SAMN12288799	GCF_007623975.1	ASM762397v1	PRJNA555013	EL2403	3873735	unknown	unknown	unknown	absent	unknown	unknown
Vibrio cholerae	SAMN41863501	GCF_040278765.1	ASM4027876v1	PRJNA1123590	CTMA_1705	4049850	fecal samples	2018	Democratic Republic of the Congo	Homo sapiens	Africa	Middle Africa
Vibrio cholerae	SAMN16268032	GCF_026613655.1	ASM2661365v1	PRJNA665749	NIHE_58	4005604	Environment	2014	Vietnam	unknown	Asia	South-Eastern Asia
Vibrio cholerae	SAMN12057846	GCF_008083955.1	ASM808395v1	PRJNA548872	N2779	3905597	unknown	unknown	unknown	absent	unknown	unknown
Vibrio cholerae	SAMEA114395338	GCF_964185005.1	CTMA_1694	PRJEB66194		4052323	absent	2018	Democratic Republic of the Congo	absent	Africa	Middle Africa
Vibrio cholerae	SAMN16268045	GCF_026613355.1	ASM2661335v1	PRJNA665749	NIHE_71	4234726	Environment	2014	Vietnam	unknown	Asia	South-Eastern Asia
Vibrio cholerae	SAMN06050810	GCF_001899465.1	ASM189946v1	PRJNA354722	76	4000689	stool	2011	Ukraine	Homo sapiens	Europe	Eastern Europe
Vibrio cholerae	SAMN11125784	GCF_004358285.1	ASM435828v1	PRJNA527020	286	4068702	clinical sample	1994	Russia	Homo sapiens	Asia	Northern Asia
Vibrio cholerae	SAMN13387477	GCF_009728225.1	V_cholerae_str_2278	PRJNA591758	2278	3877025	unknown	1987	Russia	Homo sapiens	Asia	Northern Asia
Vibrio cholerae	SAMD00180650	GCF_023167365.1	ASM2316736v1	PRJDB8600	RIMD 2214319	3871957	unknown	1978	India	absent	Asia	Southern Asia
Vibrio cholerae	SAMN12288760	GCF_007624715.1	ASM762471v1	PRJNA555013	EL1605	3950877	unknown	unknown	unknown	absent	unknown	unknown
Vibrio cholerae	SAMN12288764	GCF_007624005.1	ASM762400v1	PRJNA555013	EL1848	3945400	unknown	unknown	unknown	absent	unknown	unknown
Vibrio cholerae	SAMN16268010	GCF_026614025.1	ASM2661402v1	PRJNA665749	NIHE_36	3955889	Environment	unknown	Vietnam	unknown	Asia	South-Eastern Asia
Vibrio cholerae	SAMN12288762	GCF_007624675.1	ASM762467v1	PRJNA555013	EL1824	3945053	unknown	unknown	unknown	absent	unknown	unknown
Vibrio cholerae	SAMN16268028	GCF_026613685.1	ASM2661368v1	PRJNA665749	NIHE_54	3945372	Environment	2014	Vietnam	unknown	Asia	South-Eastern Asia
Vibrio cholerae	SAMN12288757	GCF_007624755.1	ASM762475v1	PRJNA555013	EL1344	3983814	unknown	unknown	unknown	absent	unknown	unknown
Vibrio cholerae	SAMN16268030	GCF_026613775.1	ASM2661377v1	PRJNA665749	NIHE_56	3848222	Environment	2014	Vietnam	unknown	Asia	South-Eastern Asia
Vibrio cholerae	SAMN16268023	GCF_026613815.1	ASM2661381v1	PRJNA665749	NIHE_49	4103751	Environment	2014	Vietnam	unknown	Asia	South-Eastern Asia
Vibrio cholerae	SAMN37977898	GCF_037462665.1	ASM3746266v1	PRJNA1031992	18-VB00569	4214760	water	2018	Germany	absent	Europe	Western Europe
Vibrio cholerae	SAMN52950335	GCF_053323695.1	ASM5332369v1	PRJNA1354620	NCDC_ViCho_005	4330248	unknown	2025	Georgia	absent	Asia	Western Asia
Vibrio cholerae	SAMN12288794	GCF_007624155.1	ASM762415v1	PRJNA555013	EL2392	4009159	unknown	unknown	unknown	absent	unknown	unknown
Vibrio cholerae	SAMN12839199	GCF_015830025.1	ASM1583002v1	PRJNA449860	234_03	3915034	Sewer	2018	Brazil	absent	South America	South America
Vibrio cholerae	SAMN08982498	GCF_003348265.1	ASM334826v1	PRJNA281423	BD25	3924326	water	2013	Bangladesh	absent	Asia	Southern Asia
Vibrio cholerae	SAMN12288754	GCF_007624785.1	ASM762478v1	PRJNA555013	EL021-65	3985942	unknown	unknown	unknown	absent	unknown	unknown
Vibrio cholerae	SAMN12288795	GCF_007624095.1	ASM762409v1	PRJNA555013	EL2393	4008732	unknown	unknown	unknown	absent	unknown	unknown
Vibrio cholerae	SAMN12288782	GCF_007623805.1	ASM762380v1	PRJNA555013	EL2335	3965025	unknown	unknown	unknown	absent	unknown	unknown
Vibrio cholerae	SAMN12168622	GCF_006802375.1	ASM680237v1	PRJNA551929	A12JL36W49	4040208	water	2012	Austria	absent	Europe	Western Europe
Vibrio cholerae	SAMN12057810	GCF_008085615.1	ASM808561v1	PRJNA548872	N2727	4081948	unknown	unknown	unknown	absent	unknown	unknown
Vibrio cholerae	SAMD00180607	GCF_023165425.1	ASM2316542v1	PRJDB8600	RIMD 2214278	3851915	unknown	1972	India	absent	Asia	Southern Asia
Vibrio cholerae	SAMN07350486	GCF_002284125.1	ASM228412v1	PRJNA281423	OYP8A01	3926089	Oyster Pond	2009	United States	absent	North America	Northern America
Vibrio cholerae	SAMEA889173	GCF_001256355.1	4075_3#3	PRJEB2215	PRL5	3983009	unknown	1980	India	Homo sapiens	Asia	Southern Asia
Vibrio cholerae	SAMD00180563	GCF_023164245.1	ASM2316424v1	PRJDB8600	RIMD 2214421	3934333	unknown	1995	Thailand	absent	Asia	South-Eastern Asia
Vibrio cholerae	SAMN41254059	GCF_040930435.1	ASM4093043v1	PRJNA1108781	Cam4	3879220	Seasonal stream	2018	Cameroon	absent	Africa	Middle Africa
Vibrio cholerae	SAMN16268027	GCF_026613735.1	ASM2661373v1	PRJNA665749	NIHE_53	3934637	Environment	2014	Vietnam	unknown	Asia	South-Eastern Asia
Vibrio cholerae	SAMN12288749	GCF_007624515.1	ASM762451v1	PRJNA555013	0606	4187130	unknown	unknown	unknown	absent	unknown	unknown
Vibrio cholerae	SAMN41254073	GCF_040718875.1	ASM4071887v1	PRJNA1108781	Cam21	3998755	Seasonal stream	2018	Cameroon	absent	Africa	Middle Africa
Vibrio cholerae	SAMN12168621	GCF_006802465.1	ASM680246v1	PRJNA551929	A12JL36W25	4063635	water	2012	Austria	absent	Europe	Western Europe
Vibrio cholerae	SAMN07350467	GCF_002284455.1	ASM228445v1	PRJNA281423	OYP1E07	3942520	Oyster Pond	2009	United States	absent	North America	Northern America
Vibrio cholerae	SAMEA114395404	GCF_964185795.1	CTMA_1827	PRJEB66194		4052953	absent	2020	Democratic Republic of the Congo	absent	Africa	Middle Africa
Vibrio cholerae	SAMN10105130	GCF_009748435.1	ASM974843v1	PRJNA492763	08-14_S129	3922472	soft-shelled turtle from shopping mall	2008	China	turtle	Asia	Eastern Asia
Vibrio cholerae	SAMN12288801	GCF_007623925.1	ASM762392v1	PRJNA555013	EL320	3952649	unknown	unknown	unknown	absent	unknown	unknown
Vibrio cholerae	SAMN08984071	GCF_003349205.1	ASM334920v1	PRJNA281423	OYP4H10	3877010	Oyster Pond	2009	United States	absent	North America	Northern America
Vibrio cholerae	SAMN06446881	GCF_002204105.1	ASM220410v1	PRJNA376796	56	3950861	stool	1995	Ukraine	Homo sapiens	Europe	Eastern Europe
Vibrio cholerae	SAMD00180501	GCF_023163305.1	ASM2316330v1	PRJDB8600	RIMD 2214361	3957145	unknown	1981	India	absent	Asia	Southern Asia
Vibrio cholerae	SAMN37977895	GCF_037462695.1	ASM3746269v1	PRJNA1031992	18-VB00561	4021206	water	2018	Germany	absent	Europe	Western Europe
Vibrio cholerae	SAMN41254069	GCF_040705315.1	ASM4070531v1	PRJNA1108781	Cam15	3903148	Well	2018	Cameroon	absent	Africa	Middle Africa
Vibrio cholerae	SAMD00180478	GCF_023163745.1	ASM2316374v1	PRJDB8600	RIMD 2214458	4032141	unknown	1941	India	absent	Asia	Southern Asia
Vibrio cholerae	SAMN12288746	GCF_007624895.1	ASM762489v1	PRJNA555013	0539	4203947	unknown	unknown	unknown	absent	unknown	unknown
Vibrio cholerae	SAMD00180572	GCF_023164425.1	ASM2316442v1	PRJDB8600	RIMD 2214430	3965184	unknown	1996	India	absent	Asia	Southern Asia
Vibrio cholerae	SAMN12057806	GCF_008085625.1	ASM808562v1	PRJNA548872	N2723	4075478	unknown	unknown	unknown	absent	unknown	unknown
Vibrio cholerae	SAMN12288783	GCF_007624145.1	ASM762414v1	PRJNA555013	EL2338	3888706	unknown	unknown	unknown	absent	unknown	unknown
Vibrio cholerae	SAMN16268040	GCF_026613545.1	ASM2661354v1	PRJNA665749	NIHE_66	3853978	Environment	2014	Vietnam	unknown	Asia	South-Eastern Asia
Vibrio cholerae	SAMN12288797	GCF_007624025.1	ASM762402v1	PRJNA555013	EL2396	3972034	unknown	unknown	unknown	absent	unknown	unknown
Vibrio cholerae	SAMD00180637	GCF_023166485.1	ASM2316648v1	PRJDB8600	RIMD 2214306	3881642	unknown	1978	Japan	absent	Asia	Eastern Asia
Vibrio cholerae	SAMN12288780	GCF_007623995.1	ASM762399v1	PRJNA555013	EL2327	3974293	unknown	unknown	unknown	absent	unknown	unknown
Vibrio cholerae	SAMN12288792	GCF_007624285.1	ASM762428v1	PRJNA555013	EL2390	4012177	unknown	unknown	unknown	absent	unknown	unknown
Vibrio cholerae	SAMD00180645	GCF_023168265.1	ASM2316826v1	PRJDB8600	RIMD 2214315	4072506	unknown	1976	India	absent	Asia	Southern Asia
Vibrio cholerae	SAMN08984080	GCF_003349115.1	ASM334911v1	PRJNA281423	OYP6D09	3905190	Oyster Pond	2009	United States	absent	North America	Northern America
Vibrio cholerae	SAMD00180538	GCF_023163785.1	ASM2316378v1	PRJDB8600	RIMD 2214254	4030792	unknown	1971	India	absent	Asia	Southern Asia
Vibrio cholerae	SAMN12057811	GCF_008085585.1	ASM808558v1	PRJNA548872	N2728	3920583	unknown	unknown	unknown	absent	unknown	unknown
Vibrio cholerae	SAMN13387501	GCF_009728285.1	V_cholerae_str_3097Az	PRJNA591759	3097Az	3826882	unknown	1989	Azerbaijan	Homo sapiens	Asia	Western Asia
Vibrio cholerae	SAMN08984065	GCF_003349275.1	ASM334927v1	PRJNA281423	OYP4E08	3862057	Oyster Pond	2009	United States	absent	North America	Northern America
Vibrio cholerae	SAMD00180614	GCF_023165945.1	ASM2316594v1	PRJDB8600	RIMD 2214285	3914476	unknown	1973	India	absent	Asia	Southern Asia
Vibrio cholerae	SAMN40539874	GCF_037483065.1	ASM3748306v1	PRJNA1089395	A3616	3906834	tissue	2022	China	Homo sapiens	Asia	Eastern Asia
Vibrio cholerae	SAMN06263855	GCF_002098795.1	ASM209879v1	PRJNA363983	CISM_1019829.2	4031863	stool	2010	Mozambique	Homo sapiens	Africa	Eastern Africa
Vibrio cholerae	SAMD00180504	GCF_023162645.1	ASM2316264v1	PRJDB8600	RIMD 2214364	3842000	unknown	1981	India	absent	Asia	Southern Asia
Vibrio cholerae	SAMN06263846	GCF_002098965.1	ASM209896v1	PRJNA363983	CISM_0019	4033489	stool	2002	Mozambique	Homo sapiens	Africa	Eastern Africa
Vibrio cholerae	SAMN17159922	GCF_016456995.1	ASM1645699v1	PRJNA687920	Vc401	3981812	shrimp	2015	China	absent	Asia	Eastern Asia
Vibrio cholerae	SAMEA114395363	GCF_964185805.1	CTMA_1736	PRJEB66194		4048049	absent	2019	Democratic Republic of the Congo	absent	Africa	Middle Africa
Vibrio cholerae	SAMEA889333	GCF_001260295.1	5174_6#10	PRJEB2215	1362	4064557	unknown	2005	Mozambique	Homo sapiens	Africa	Eastern Africa
Vibrio cholerae	SAMN40160507	GCF_037154445.1	ASM3715444v1	PRJNA1081302	non-O1/non-O139	3966055	culture	2020	Spain	Homo sapiens	Europe	Southern Europe
Vibrio cholerae	SAMEA889159	GCF_001250455.1	5174_8#3	PRJEB2215	A32	4002262	unknown	1991	Peru	Homo sapiens	South America	South America
Vibrio cholerae O1	SAMN17861265	GCF_018929275.1	ASM1892927v1	PRJNA701309	Chiengi_Zambia_2017	4368227	stool	2017	Zambia	Homo sapiens	Africa	Eastern Africa
Vibrio cholerae	SAMN23296543	GCF_021166955.1	ASM2116695v1	PRJNA781803	1175	4034486	patient	2019	Russia	Homo sapiens	Asia	Northern Asia
Vibrio cholerae	SAMN38476537	GCF_046436995.1	ASM4643699v1	PRJNA1035537	IRLE0178	3992006	Estuarine biome [ENVO:01000020]	2019	United States	absent	North America	Northern America
Vibrio cholerae	SAMN04413737	GCF_001637555.1	ASM163755v1	PRJNA308792	M299	3957801	unknown	1965	Turkmenistan	Homo sapiens	Asia	Central Asia
Vibrio cholerae	SAMN38476535	GCF_046437185.1	ASM4643718v1	PRJNA1035537	IRLE0169	3919979	Estuarine biome [ENVO:01000020]	2019	United States	absent	North America	Northern America
Vibrio cholerae	SAMN41254075	GCF_040705335.1	ASM4070533v1	PRJNA1108781	Cam23	4088263	Well	2021	Cameroon	absent	Africa	Middle Africa
Vibrio cholerae	SAMD00180610	GCF_023165745.1	ASM2316574v1	PRJDB8600	RIMD 2214281	4004718	unknown	1973	India	absent	Asia	Southern Asia
Vibrio cholerae	SAMN48586868	GCF_050875945.1	ASM5087594v1	PRJNA1265187	045	4032014	blood	2016	Spain	Homo sapiens	Europe	Southern Europe
Vibrio cholerae	SAMN13165181	GCF_019400815.1	ASM1940081v1	PRJNA449860	2290_01	3934515	Sewer	2018	Brazil	absent	South America	South America
Vibrio cholerae	SAMN03488022	GCF_001402595.1	ASM140259v1	PRJNA281423	YB7A09	3885495	pond water	2009	United States	absent	North America	Northern America
Vibrio cholerae	SAMN40160521	GCF_037150475.1	ASM3715047v1	PRJNA1081302	non-O1/non-O139	4153187	water	2022	Spain	absent	Europe	Southern Europe
Vibrio cholerae	SAMN07350472	GCF_002284415.1	ASM228441v1	PRJNA281423	OYP2E01	3966741	Oyster Pond	2009	United States	absent	North America	Northern America
Vibrio cholerae	SAMN08984090	GCF_003348925.1	ASM334892v1	PRJNA281423	OYP7B05	3937078	Oyster Pond	2009	United States	absent	North America	Northern America
Vibrio cholerae	SAMN12127337	GCF_009898205.1	ASM989820v1	PRJNA449860	2204	3897781	Sewer	2018	Brazil	absent	South America	South America
Vibrio cholerae	SAMN10654174	GCF_004121735.1	ASM412173v1	PRJNA449860	158_94	4006625	stool	1994	Brazil	Homo sapiens	South America	South America
Vibrio cholerae	SAMN15646535	GCF_036814045.1	ASM3681404v1	PRJNA648703	17-VB00067	4011209	Black tiger shrimps	2017	Germany	absent	Europe	Western Europe
Vibrio cholerae	SAMEA889392	GCF_001255835.1	5174_6#9	PRJEB2215	4536	4024336	unknown	2007	India	Homo sapiens	Asia	Southern Asia
Vibrio cholerae	SAMN04376929	GCF_001515085.1	ASM151508v1	PRJNA307229	M1399	4013390	water sample	1982	Russia	absent	Asia	Northern Asia
Vibrio cholerae	SAMEA889335	GCF_001254655.1	5174_7#6	PRJEB2215	A10	4145031	unknown	1979	Bangladesh	Homo sapiens	Asia	Southern Asia
Vibrio cholerae	SAMN03488005	GCF_001402365.1	ASM140236v1	PRJNA281423	YB1G06	3938799	pond water	2009	United States	absent	North America	Northern America
Vibrio cholerae	SAMEA114395361	GCF_964185485.1	CTMA_1734	PRJEB66194		4047857	absent	2019	Democratic Republic of the Congo	absent	Africa	Middle Africa
Vibrio cholerae	SAMN10532226	GCF_019350825.1	ASM1935082v1	PRJNA449860	157_94	4001113	stool	1994	Brazil	Homo sapiens	South America	South America
Vibrio cholerae	SAMEA889329	GCF_001252495.1	5174_7#7	PRJEB2215	A18	4012358	unknown	1977	India	Homo sapiens	Asia	Southern Asia
Vibrio cholerae	SAMEA114395377	GCF_964185705.1	CTMA_1764	PRJEB66194		4046025	absent	2019	Democratic Republic of the Congo	absent	Africa	Middle Africa
Vibrio cholerae	SAMEA889332	GCF_001247835.1	5174_7#1	PRJEB2215	1627	4065829	unknown	2005	Mozambique	Homo sapiens	Africa	Eastern Africa
Vibrio cholerae	SAMEA889336	GCF_001255575.1	5174_7#5	PRJEB2215	A6	3998598	unknown	1957	Indonesia	Homo sapiens	Asia	South-Eastern Asia
Vibrio cholerae	SAMEA114395356	GCF_964185905.1	CTMA_1720	PRJEB66194		4048388	absent	2018	Democratic Republic of the Congo	absent	Africa	Middle Africa
Vibrio cholerae	SAMN06768129	GCF_002196175.1	ASM219617v1	PRJNA383623	28	4076049	feces	2016	Ukraine	Homo sapiens	Europe	Eastern Europe
Vibrio cholerae	SAMN10531980	GCF_019350655.1	ASM1935065v1	PRJNA449860	134_94	4006955	stool	1994	Brazil	Homo sapiens	South America	South America
Vibrio cholerae	SAMN28767368	GCF_024745295.1	ASM2474529v1	PRJNA843723	ISF-237-6	4078171	raw shrimp	2016	India	absent	Asia	Southern Asia
Vibrio cholerae	SAMN03488009	GCF_001402415.1	ASM140241v1	PRJNA281423	YB2G05	3888413	pond water	2009	United States	absent	North America	Northern America
Vibrio cholerae	SAMN12127204	GCF_009898195.1	ASM989819v1	PRJNA449860	2290	3930618	Sewer	2018	Brazil	absent	South America	South America
Vibrio cholerae	SAMN40962463	GCF_038448525.1	ASM3844852v1	PRJNA1099967	VB-27	4030369	droppings	2023	China	migratory bird	Asia	Eastern Asia
Vibrio cholerae	SAMN03488019	GCF_001402435.1	ASM140243v1	PRJNA281423	YB5A06	3886853	pond water	2009	United States	absent	North America	Northern America
Vibrio cholerae	SAMN40160509	GCF_037154575.1	ASM3715457v1	PRJNA1081302	non-O1/non-O139	3982864	culture	2020	Spain	Homo sapiens	Europe	Southern Europe
Vibrio cholerae	SAMN10654150	GCF_004122015.1	ASM412201v1	PRJNA449860	129_94	4006633	stool	1994	Brazil	Homo sapiens	South America	South America
Vibrio cholerae	SAMD00180593	GCF_023165045.1	ASM2316504v1	PRJDB8600	RIMD 2214264	3880430	unknown	1972	Philippines	absent	Asia	South-Eastern Asia
Vibrio cholerae	SAMN40160504	GCF_037154395.1	ASM3715439v1	PRJNA1081302	non-O1/non-O139	3954700	culture	2020	Spain	Homo sapiens	Europe	Southern Europe
Vibrio cholerae	SAMN26804325	GCF_025505115.1	ASM2550511v1	PRJNA817617	E32	3964518	water	2016	Ghana	absent	Africa	Western Africa
Vibrio cholerae	SAMN38476540	GCF_046436555.1	ASM4643655v1	PRJNA1035537	IRLE0183	4115845	Estuarine biome [ENVO:01000020]	2019	United States	absent	North America	Northern America
Vibrio cholerae	SAMEA889177	GCF_001248505.1	5174_6#8	PRJEB2215	4519	4012798	unknown	2005	India	Homo sapiens	Asia	Southern Asia
Vibrio cholerae	SAMN19110430	GCF_018398135.1	ASM1839813v1	PRJNA729102	TDS0093113	4056526	stool	2017	Tanzania	Homo sapiens	Africa	Eastern Africa
Vibrio cholerae	SAMN19110443	GCF_018398195.1	ASM1839819v1	PRJNA729102	TDS0098348	4043968	stool	2017	Tanzania	Homo sapiens	Africa	Eastern Africa
Vibrio cholerae	SAMN36689545	GCF_032820395.1	ASM3282039v1	PRJNA997795	N17-1677	4008475	stool	2017	Switzerland	Homo sapiens	Europe	Western Europe
Vibrio cholerae	SAMN05590416	GCF_001857305.1	ASM185730v1	PRJNA339415	2479-86	4011444	Moore swab	1986	United States	absent	North America	Northern America
Vibrio cholerae	SAMN03488012	GCF_001402275.1	ASM140227v1	PRJNA281423	YB3G04	4031104	pond water	2009	United States	absent	North America	Northern America
Vibrio cholerae	SAMN03488008	GCF_001411585.1	ASM141158v1	PRJNA281423	YB2G01	4032885	pond water	2009	United States	absent	North America	Northern America
Vibrio cholerae	SAMN19110437	GCF_018398025.1	ASM1839802v1	PRJNA729102	MZA-2	4067190	stool	2016	Tanzania	Homo sapiens	Africa	Eastern Africa
Vibrio cholerae	SAMN12670123	GCF_008369565.1	ASM836956v1	PRJNA563191	V920-19	4088449	Wild bird	2019	Germany	absent	Europe	Western Europe
Vibrio cholerae	SAMN12670125	GCF_008369585.1	ASM836958v1	PRJNA563193	V922-19	4088105	Wild bird	2019	Germany	absent	Europe	Western Europe
Vibrio cholerae	SAMN06806481	GCF_002196335.1	ASM219633v1	PRJNA383773	M1030	3951787	feces	unknown	Turkmenistan	Homo sapiens	Asia	Central Asia
Vibrio cholerae	SAMN12670120	GCF_008369865.1	ASM836986v1	PRJNA563188	V917-19	4089403	Wild bird	2019	Germany	absent	Europe	Western Europe
Vibrio cholerae	SAMN12670124	GCF_008369875.1	ASM836987v1	PRJNA563192	V921-19	4089048	Wild bird	2019	Germany	absent	Europe	Western Europe
Vibrio cholerae	SAMN03488007	GCF_001402375.1	ASM140237v1	PRJNA281423	YB2A06	4033481	pond water	2009	United States	absent	North America	Northern America
Vibrio cholerae	SAMN26804322	GCF_025563555.1	ASM2556355v1	PRJNA817617	E4	4049492	water	2016	Ghana	absent	Africa	Western Africa
Vibrio cholerae	SAMN13404288	GCF_035782095.1	ASM3578209v1	PRJNA593663	R18276	4259289	environment	1994	Brazil	unknown	South America	South America
Vibrio cholerae	SAMN03488017	GCF_001402255.1	ASM140225v1	PRJNA281423	YB4G06	4032120	pond water	2009	United States	absent	North America	Northern America
Vibrio cholerae	SAMD00180639	GCF_023166665.1	ASM2316666v1	PRJDB8600	RIMD 2214245	3940762	unknown	1962	India	absent	Asia	Southern Asia
Vibrio cholerae	SAMN38476541	GCF_046436485.1	ASM4643648v1	PRJNA1035537	IRLE0187	3938072	Estuarine biome [ENVO:01000020]	2019	United States	absent	North America	Northern America
Vibrio cholerae	SAMN07481871	GCF_002918345.1	ASM291834v1	PRJNA397618	146N	4014421	river water	1994	India	absent	Asia	Southern Asia
Vibrio cholerae	SAMN40160513	GCF_037154255.1	ASM3715425v1	PRJNA1081302	non-O1/non-O139	4048386	water	2022	Spain	absent	Europe	Southern Europe
Vibrio cholerae	SAMD00180488	GCF_023163565.1	ASM2316356v1	PRJDB8600	RIMD 2214346	3867352	unknown	1989	Japan	absent	Asia	Eastern Asia
Vibrio cholerae	SAMN12670133	GCF_008369505.1	ASM836950v1	PRJNA563195	V924-19	4089730	Wild bird	2019	Germany	absent	Europe	Western Europe
Vibrio cholerae	SAMN18673092	GCF_019092705.1	ASM1909270v1	PRJNA720630	C19p.b	3981494	unknown	2018	China	Migratory birds	Asia	Eastern Asia
Vibrio cholerae	SAMN18673066	GCF_019093085.1	ASM1909308v1	PRJNA720630	C8C.2	3879572	unknown	2018	China	Migratory birds	Asia	Eastern Asia
Vibrio cholerae	SAMN36689554	GCF_032820055.1	ASM3282005v1	PRJNA997795	N18-1603	4007578	stool	2018	Switzerland	Homo sapiens	Europe	Western Europe
Vibrio cholerae	SAMN38476539	GCF_046437105.1	ASM4643710v1	PRJNA1035537	IRLE0182	3892734	Estuarine biome [ENVO:01000020]	2019	United States	absent	North America	Northern America
Vibrio cholerae	SAMN37977900	GCF_037462595.1	ASM3746259v1	PRJNA1031992	18-VB00588	4011078	water	2018	Germany	absent	Europe	Western Europe
Vibrio cholerae	SAMN15808369	GCF_014654565.1	ASM1465456v1	PRJNA656914	H8	3935466	blood	2017	Qatar	Homo sapiens	Asia	Western Asia
Vibrio cholerae	SAMN36689548	GCF_032820335.1	ASM3282033v1	PRJNA997795	N18-0269	4029196	stool	2018	Switzerland	Homo sapiens	Europe	Western Europe
Vibrio cholerae	SAMN13897710	GCF_013111355.1	ASM1311135v1	PRJNA266293	PivertUAT4Aug	4010769	environmental	2012	Haiti	absent	North America	Caribbean
Vibrio cholerae	SAMN40160524	GCF_037150415.1	ASM3715041v1	PRJNA1081302	non-O1/non-O139	4069334	culture	2023	Spain	Homo sapiens	Europe	Southern Europe
Vibrio cholerae	SAMN18673093	GCF_019092765.1	ASM1909276v1	PRJNA720630	C19p.c	3976918	unknown	2018	China	Migratory birds	Asia	Eastern Asia
Vibrio cholerae	SAMEA4673010	GCF_902809995.1	26268_1#122	PRJEB35844	4772STDY6940818	3994659	absent	absent	Argentina	absent	South America	South America
Vibrio cholerae	SAMN16072619	GCF_043351665.1	ASM4335166v1	PRJNA661987	156-16-N	4040147	water	2016	Russia	absent	Asia	Northern Asia
Vibrio cholerae	SAMN18673069	GCF_019093035.1	ASM1909303v1	PRJNA720630	C11G.R	3910454	unknown	2018	China	Migratory birds	Asia	Eastern Asia
Vibrio cholerae	SAMN18673056	GCF_019093205.1	ASM1909320v1	PRJNA720630	C1F.2	3924407	unknown	2018	China	Migratory birds	Asia	Eastern Asia
Vibrio cholerae	SAMN18673060	GCF_019093125.1	ASM1909312v1	PRJNA720630	C4C.1	3926283	unknown	2018	China	Migratory birds	Asia	Eastern Asia
Vibrio cholerae	SAMN18673080	GCF_019092975.1	ASM1909297v1	PRJNA720630	C18S.a	3960550	unknown	2018	China	Migratory birds	Asia	Eastern Asia
Vibrio cholerae	SAMEA889304	GCF_001260335.1	5174_5#6	PRJEB2215	4339	4019959	unknown	2004	India	Homo sapiens	Asia	Southern Asia
Vibrio cholerae	SAMN18673055	GCF_019093165.1	ASM1909316v1	PRJNA720630	C1C.1	3862744	unknown	2018	China	Migratory birds	Asia	Eastern Asia
Vibrio cholerae	SAMN09949096	GCF_021014865.1	ASM2101486v1	PRJNA489145	VN-00459	3988505	seawater	2012	Germany	absent	Europe	Western Europe
Vibrio cholerae	SAMN19110442	GCF_018398255.1	ASM1839825v1	PRJNA729102	TDS0069929	4073734	stool	2017	Tanzania	Homo sapiens	Africa	Eastern Africa
Vibrio cholerae	SAMEA114395421	GCF_964185475.1	CTMA_1811	PRJEB66194		4048002	absent	2020	Democratic Republic of the Congo	absent	Africa	Middle Africa
Vibrio cholerae	SAMN19110444	GCF_018398205.1	ASM1839820v1	PRJNA729102	TDS0060988	4063305	stool	2016	Tanzania	Homo sapiens	Africa	Eastern Africa
Vibrio cholerae	SAMEA114395466	GCF_964186235.1	CTMA_1905	PRJEB66194		4050692	absent	2022	Democratic Republic of the Congo	absent	Africa	Middle Africa
Vibrio cholerae	SAMN37977904	GCF_037462495.1	ASM3746249v1	PRJNA1031992	18-VB00596	4010037	water	2018	Germany	absent	Europe	Western Europe
Vibrio cholerae	SAMN10531982	GCF_019350755.1	ASM1935075v1	PRJNA449860	161_94	4006419	stool	1994	Brazil	Homo sapiens	South America	South America
Vibrio cholerae	SAMN10532215	GCF_019350715.1	ASM1935071v1	PRJNA449860	243_94	4006426	stool	1994	Brazil	Homo sapiens	South America	South America
Vibrio cholerae	SAMEA889255	GCF_001253235.1	5174_8#1	PRJEB2215	A29	4000671	unknown	1991	Peru	Homo sapiens	South America	South America
Vibrio cholerae	SAMN11877817	GCF_030464295.1	ASM3046429v1	PRJNA545187	2-17	4001056	silt	2017	Russia	unknown	Asia	Northern Asia
Vibrio cholerae	SAMN10531981	GCF_019350675.1	ASM1935067v1	PRJNA449860	112_94	4007394	stool	1994	Brazil	Homo sapiens	South America	South America
Vibrio cholerae	SAMN04419589	GCF_001641745.1	ASM164174v1	PRJNA309051	6/67	4006954	unknown	1967	India	Homo sapiens	Asia	Southern Asia
Vibrio cholerae	SAMN05578961	GCF_001718105.1	ASM171810v1	PRJNA325600	L11	4000957	Mussel	2006	Sweden	Mytilus edulis	Europe	Northern Europe
Vibrio cholerae	SAMD00180500	GCF_023163325.1	ASM2316332v1	PRJDB8600	RIMD 2214360	3974133	unknown	1980	Romania	absent	Europe	Eastern Europe
Vibrio cholerae	SAMN52950333	GCF_053323765.1	ASM5332376v1	PRJNA1354620	NCDC_ViCho_003	4071446	unknown	2025	Georgia	absent	Asia	Western Asia
Vibrio cholerae	SAMN04376926	GCF_001515115.1	ASM151511v1	PRJNA307225	M988	3995831	water sample	1972	Turkmenistan	absent	Asia	Central Asia
Vibrio cholerae	SAMN26866790	GCF_022758165.1	ASM2275816v1	PRJNA818524	VCHL017	4032676	blood	2022	China	Homo sapiens	Asia	Eastern Asia
Vibrio cholerae	SAMN16072600	GCF_043352235.1	ASM4335223v1	PRJNA661987	88-CH-17	4100261	silt	2017	Russia	absent	Asia	Northern Asia
Vibrio cholerae	SAMN07357091	GCF_008087125.1	ASM808712v1	PRJNA380223	VCKR1	3958379	cell culture	2016	South Korea	Homo sapiens	Asia	Eastern Asia
Vibrio cholerae	SAMN07357092	GCF_008087145.1	ASM808714v1	PRJNA380280	VCKR2	3957889	cell culture	2016	South Korea	Homo sapiens	Asia	Eastern Asia
Vibrio cholerae	SAMEA5038421	GCF_900604895.1	ASM90060489v1	PRJEB29273	KorC2	3957889	stool	2016	South Korea	Homo sapiens	Asia	Eastern Asia
Vibrio cholerae	SAMN10105120	GCF_009748685.1	ASM974868v1	PRJNA492763	06-8_S158	3977568	patient	2006	China	Homo sapiens	Asia	Eastern Asia
Vibrio cholerae	SAMEA5038420	GCF_900604905.1	ASM90060490v1	PRJEB29273	KorC1	3958379	stool	2016	South Korea	Homo sapiens	Asia	Eastern Asia
Vibrio cholerae	SAMEA114395446	GCF_964185555.1	CTMA_1836	PRJEB66194		4046326	absent	2020	Democratic Republic of the Congo	absent	Africa	Middle Africa
Vibrio cholerae	SAMN36689561	GCF_032819795.1	ASM3281979v1	PRJNA997795	N19-1192	3963324	stool	2019	Switzerland	Homo sapiens	Europe	Western Europe
Vibrio cholerae	SAMN15646560	GCF_036814005.1	ASM3681400v1	PRJNA648704	17-VB00080	4010100	Shrimps	2017	Germany	absent	Europe	Western Europe
Vibrio cholerae	SAMN36689558	GCF_032819935.1	ASM3281993v1	PRJNA997795	N18-2119	4064012	stool	2018	Switzerland	Homo sapiens	Europe	Western Europe
Vibrio cholerae	SAMN17159940	GCF_016457205.1	ASM1645720v1	PRJNA687920	Vc3013	3945298	shrimp	2019	China	absent	Asia	Eastern Asia
Vibrio cholerae	SAMN12169086	GCF_006802245.1	ASM680224v1	PRJNA551929	P2-CHT15-00	3961270	unknown	2000	Austria	Homo sapiens	Europe	Western Europe
Vibrio cholerae	SAMN30418556	GCF_032335255.1	ASM3233525v1	PRJNA871367	22-VB00037-2	3982367	food	2022	Germany	Penaeus monodon	Europe	Western Europe
Vibrio cholerae	SAMN18673084	GCF_019092945.1	ASM1909294v1	PRJNA720630	C18x.b	3919141	unknown	2018	China	Migratory birds	Asia	Eastern Asia
Vibrio cholerae	SAMN16072610	GCF_027921685.1	ASM2792168v1	PRJNA661987	1-19	4041979	water	2019	Russia	absent	Asia	Northern Asia
Vibrio cholerae	SAMN40160512	GCF_037154295.1	ASM3715429v1	PRJNA1081302	non-O1/non-O139	4147649	water	2022	Spain	absent	Europe	Southern Europe
Vibrio cholerae	SAMN40160511	GCF_037154315.1	ASM3715431v1	PRJNA1081302	non-O1/non-O139	4147465	water	2022	Spain	absent	Europe	Southern Europe
Vibrio cholerae	SAMN26804321	GCF_025505175.1	ASM2550517v1	PRJNA817617	S35	3917927	water	2020	Ghana	absent	Africa	Western Africa
Vibrio cholerae	SAMD00180592	GCF_023165025.1	ASM2316502v1	PRJDB8600	RIMD 2214263	3988090	unknown	1962	India	absent	Asia	Southern Asia
Vibrio cholerae	SAMN03488004	GCF_001402185.1	ASM140218v1	PRJNA281423	YB1A01	3876619	unknown	2009	United States	absent	North America	Northern America
Vibrio cholerae	SAMEA889337	GCF_001254675.1	5174_7#4	PRJEB2215	A5	4032311	unknown	1989	Angola	Homo sapiens	Africa	Middle Africa
Vibrio cholerae	SAMN43199522	GCF_041413065.1	ASM4141306v1	PRJNA1148388	VC4	4035589	feces	2024	Democratic Republic of the Congo	Homo sapiens	Africa	Middle Africa
Vibrio cholerae	SAMN33297839	GCF_028802785.1	ASM2880278v1	PRJNA872212	FJ2102	4046880	feces	2021	China	Homo sapiens	Asia	Eastern Asia
Vibrio cholerae	SAMN33296474	GCF_028802805.1	ASM2880280v1	PRJNA872212	FJ2101	4047113	feces	2021	China	Homo sapiens	Asia	Eastern Asia
Vibrio cholerae	SAMN15646505	GCF_036873405.1	ASM3687340v1	PRJNA648696	16-VB00130	4088883	Black tiger shrimps	2016	Germany	absent	Europe	Western Europe
Vibrio cholerae	SAMN16268019	GCF_026613885.1	ASM2661388v1	PRJNA665749	NIHE_45	4015718	Environment	unknown	Vietnam	unknown	Asia	South-Eastern Asia
Vibrio cholerae	SAMN38476516	GCF_046439295.1	ASM4643929v1	PRJNA1035537	IRLE0052	3936616	Estuarine biome [ENVO:01000020]	2018	United States	absent	North America	Northern America
Vibrio cholerae	SAMN37977907	GCF_037462445.1	ASM3746244v1	PRJNA1031992	18-VB00656	3979441	water	2018	Germany	absent	Europe	Western Europe
Vibrio cholerae	SAMD00662003	GCF_040364555.1	ASM4036455v1	PRJDB17101	NGY2020-031	4083523	unknown	2020	Japan	Homo sapiens	Asia	Eastern Asia
Vibrio cholerae	SAMN18673062	GCF_019093095.1	ASM1909309v1	PRJNA720630	C5G.R	3894584	unknown	2018	China	Migratory birds	Asia	Eastern Asia
Vibrio cholerae	SAMN40160505	GCF_037154515.1	ASM3715451v1	PRJNA1081302	non-O1/non-O139	3945951	culture	2020	Spain	Homo sapiens	Europe	Southern Europe
Vibrio cholerae	SAMN06806559	GCF_002196275.1	ASM219627v1	PRJNA383784	M1344	4029820	feces	unknown	Russia	Homo sapiens	Asia	Northern Asia
Vibrio cholerae	SAMEA114395441	GCF_964184965.1	CTMA_1821	PRJEB66194		4052848	absent	2020	Democratic Republic of the Congo	absent	Africa	Middle Africa
Vibrio cholerae	SAMEA114395335	GCF_964184855.1	CTMA_1798	PRJEB66194		4048102	absent	2018	Democratic Republic of the Congo	absent	Africa	Middle Africa
Vibrio cholerae	SAMN10654001	GCF_004121895.1	ASM412189v1	PRJNA449860	421_91	4007499	stool	1991	Brazil	Homo sapiens	South America	South America
Vibrio cholerae	SAMN10653969	GCF_004121835.1	ASM412183v1	PRJNA449860	176_94	4007806	stool	1994	Brazil	Homo sapiens	South America	South America
Vibrio cholerae	SAMEA889338	GCF_001254055.1	5174_7#3	PRJEB2215	A4	3946745	unknown	1973	absent	Homo sapiens	absent	absent
Vibrio cholerae	SAMEA4673118	GCF_902810025.1	26268_1#222	PRJEB35844	4772STDY6940920	4004330	absent	absent	Argentina	absent	South America	South America
Vibrio cholerae	SAMEA114395420	GCF_964184935.1	CTMA_1810	PRJEB66194		4048229	absent	2020	Democratic Republic of the Congo	absent	Africa	Middle Africa
Vibrio cholerae	SAMN46748509	GCF_047779995.1	ASM4777999v1	PRJNA1221650	QTH231	3993008	mixed culture	2023	China	Homo sapiens	Asia	Eastern Asia
Vibrio cholerae	SAMN26804320	GCF_025505255.1	ASM2550525v1	PRJNA817617	S1	3976947	water	2019	Ghana	absent	Africa	Western Africa
Vibrio cholerae	SAMN19110440	GCF_018916585.1	ASM1891658v1	PRJNA729102	TDS0062252	4117661	stool	2016	Tanzania	Homo sapiens	Africa	Eastern Africa
Vibrio cholerae	SAMEA889253	GCF_001253695.1	5174_8#2	PRJEB2215	A31	4002336	unknown	1991	Peru	Homo sapiens	South America	South America
Vibrio cholerae	SAMN19110438	GCF_018398035.1	ASM1839803v1	PRJNA729102	TDS0062073	4078584	stool	2016	Tanzania	Homo sapiens	Africa	Eastern Africa
Vibrio cholerae	SAMEA114395458	GCF_964185345.1	CTMA_1879	PRJEB66194		4048166	absent	2022	Democratic Republic of the Congo	absent	Africa	Middle Africa
Vibrio cholerae	SAMN19110439	GCF_018398085.1	ASM1839808v1	PRJNA729102	TDS0061619	4167128	stool	2016	Tanzania	Homo sapiens	Africa	Eastern Africa
Vibrio cholerae	SAMEA114395351	GCF_964185245.1	CTMA_1712	PRJEB66194		4052489	absent	2018	Democratic Republic of the Congo	absent	Africa	Middle Africa
Vibrio cholerae	SAMN19110432	GCF_018916525.1	ASM1891652v1	PRJNA729102	TDS0087979	4143928	stool	2017	Tanzania	Homo sapiens	Africa	Eastern Africa
Vibrio cholerae	SAMEA114395474	GCF_964185585.1	CTMA_1846	PRJEB66194		4048406	absent	2022	Democratic Republic of the Congo	absent	Africa	Middle Africa
Vibrio cholerae	SAMN19110431	GCF_018398155.1	ASM1839815v1	PRJNA729102	TDS0091212	4436333	stool	2017	Tanzania	Homo sapiens	Africa	Eastern Africa
Vibrio cholerae	SAMN19110441	GCF_018398045.1	ASM1839804v1	PRJNA729102	TDS0063486	4070364	stool	2017	Tanzania	Homo sapiens	Africa	Eastern Africa
Vibrio cholerae	SAMN10799707	GCF_004123225.1	ASM412322v1	PRJNA449860	179_92	4006540	Sewer	1992	Brazil	Homo sapiens	South America	South America
Vibrio cholerae	SAMN10531979	GCF_019350615.1	ASM1935061v1	PRJNA449860	236_94	4003478	stool	1994	Brazil	Homo sapiens	South America	South America
Vibrio cholerae	SAMN10532218	GCF_019350775.1	ASM1935077v1	PRJNA449860	125_94	4009344	stool	1994	Brazil	Homo sapiens	South America	South America
Vibrio cholerae	SAMD00180505	GCF_023162665.1	ASM2316266v1	PRJDB8600	RIMD 2214365	3892753	unknown	1990	Japan	absent	Asia	Eastern Asia
Vibrio cholerae	SAMN10531983	GCF_019350695.1	ASM1935069v1	PRJNA449860	182_94	4004899	stool	1994	Brazil	Homo sapiens	South America	South America
Vibrio cholerae	SAMN41863508	GCF_040278705.1	ASM4027870v1	PRJNA1123590	CTMA_1712	4051669	fecal samples	2018	Democratic Republic of the Congo	Homo sapiens	Africa	Middle Africa
Vibrio cholerae	SAMN18673057	GCF_019093145.1	ASM1909314v1	PRJNA720630	C1S.2	3904080	unknown	2018	China	Migratory birds	Asia	Eastern Asia
Vibrio cholerae	SAMD00180571	GCF_023164405.1	ASM2316440v1	PRJDB8600	RIMD 2214429	3935920	unknown	1996	Japan	absent	Asia	Eastern Asia
Vibrio cholerae	SAMN08721838	GCF_003013485.1	ASM301348v1	PRJNA438577	2044	4045779	feces	1966	Iraq	Homo sapiens	Asia	Western Asia
Vibrio cholerae	SAMN07452739	GCF_002918335.1	ASM291833v1	PRJNA397617	146P	4012364	river water	1994	India	absent	Asia	Southern Asia
Vibrio cholerae	SAMN41863513	GCF_040278945.1	ASM4027894v1	PRJNA1123590	CTMA_1720	4047307	fecal samples	2018	Democratic Republic of the Congo	Homo sapiens	Africa	Middle Africa
Vibrio cholerae	SAMN10653967	GCF_004121815.1	ASM412181v1	PRJNA449860	164_94	4005592	stool	1994	Brazil	Homo sapiens	South America	South America
Vibrio cholerae	SAMN10654154	GCF_004121695.1	ASM412169v1	PRJNA449860	451_92	4004531	Sewer	1992	Brazil	absent	South America	South America
Vibrio cholerae	SAMN10654002	GCF_004122025.1	ASM412202v1	PRJNA449860	1831	4006229	stool	1991	Brazil	Homo sapiens	South America	South America
Vibrio cholerae	SAMEA4673264	GCF_902809915.1	26268_1#86	PRJEB35844	4772STDY6941072	4183413	absent	absent	Argentina	absent	South America	South America
Vibrio cholerae	SAMEA889331	GCF_001254435.1	5174_7#2	PRJEB2215	GP160	3986399	unknown	1980	India	Homo sapiens	Asia	Southern Asia
Vibrio cholerae	SAMN10653970	GCF_004121875.1	ASM412187v1	PRJNA449860	254_94	4007879	stool	1994	Brazil	Homo sapiens	South America	South America
Vibrio cholerae	SAMN10653962	GCF_004121995.1	ASM412199v1	PRJNA449860	169_94	4006429	stool	1994	Brazil	Homo sapiens	South America	South America
Vibrio cholerae	SAMN10532229	GCF_019350895.1	ASM1935089v1	PRJNA449860	86_94	4006415	stool	1994	Brazil	Homo sapiens	South America	South America
Vibrio cholerae	SAMEA889324	GCF_001253035.1	5174_5#1	PRJEB2215	1346	4069009	unknown	2005	Mozambique	Homo sapiens	Africa	Eastern Africa
Vibrio cholerae	SAMEA889303	GCF_001259055.1	5174_5#9	PRJEB2215	4113	3925537	unknown	2003	Vietnam	Homo sapiens	Asia	South-Eastern Asia
Vibrio cholerae	SAMN10653950	GCF_004121965.1	ASM412196v1	PRJNA449860	222_94	4007656	stool	1994	Brazil	Homo sapiens	South America	South America
Vibrio cholerae	SAMN19110436	GCF_018398175.1	ASM1839817v1	PRJNA729102	TDS0070961	4278937	stool	2017	Tanzania	Homo sapiens	Africa	Eastern Africa
Vibrio cholerae	SAMN10653479	GCF_004121795.1	ASM412179v1	PRJNA449860	204_92	4007309	stool	1992	Brazil	Homo sapiens	South America	South America
Vibrio cholerae	SAMN10653497	GCF_004121905.1	ASM412190v1	PRJNA449860	224_92	4009362	food	1992	Brazil	Homo sapiens	South America	South America
Vibrio cholerae	SAMD00180550	GCF_023163985.1	ASM2316398v1	PRJDB8600	RIMD 2214409	3873476	unknown	1992	Japan	absent	Asia	Eastern Asia
Vibrio cholerae	SAMN12640760	GCF_008269325.1	ASM826932v1	PRJNA562431	3017	3943844	water	2018	Russia	Homo sapiens	Asia	Northern Asia
Vibrio cholerae	SAMN09945392	GCF_005636165.1	ASM563616v1	PRJNA488935	VcCHNf9	4010099	cell culture	2018	China	seawater	Asia	Eastern Asia
Vibrio cholerae	SAMN52950331	GCF_053323715.1	ASM5332371v1	PRJNA1354620	NCDC_ViCho_001	4066107	unknown	2025	Georgia	absent	Asia	Western Asia
Vibrio cholerae	SAMEA889185	GCF_001254335.1	5174_6#4	PRJEB2215	4784	4018257	unknown	2009	Tanzania	Homo sapiens	Africa	Eastern Africa
Vibrio cholerae	SAMEA889183	GCF_001258995.1	5174_6#6	PRJEB2215	4646	4045251	unknown	2007	India	Homo sapiens	Asia	Southern Asia
Vibrio cholerae	SAMEA889197	GCF_001261535.1	5174_8#8	PRJEB2215	A487(1)	4018875	unknown	2007	Bangladesh	Homo sapiens	Asia	Southern Asia
Vibrio cholerae	SAMN38476542	GCF_046436645.1	ASM4643664v1	PRJNA1035537	IRLE0190	3916639	Estuarine biome [ENVO:01000020]	2019	United States	absent	North America	Northern America
Vibrio cholerae	SAMN12168608	GCF_006802705.1	ASM680270v1	PRJNA551929	A12JL4W81	4122373	water	2012	Austria	absent	Europe	Western Europe
Vibrio cholerae	SAMN10654173	GCF_004122005.1	ASM412200v1	PRJNA449860	96_93	4006145	stool	1993	Brazil	Homo sapiens	South America	South America
Vibrio cholerae	SAMN16072614	GCF_043351775.1	ASM4335177v1	PRJNA661987	I-1199	3961097	water	1994	Russia	absent	Asia	Northern Asia
Vibrio cholerae	SAMN12169087	GCF_006802155.1	ASM680215v1	PRJNA551929	P7-CHT61-04	4118674	unknown	2004	Austria	Homo sapiens	Europe	Western Europe
Vibrio cholerae	SAMN26804327	GCF_025505075.1	ASM2550507v1	PRJNA817617	C6	4039663	stool	2010	Ghana	Homo sapiens	Africa	Western Africa
Vibrio cholerae	SAMN15646569	GCF_036814085.1	ASM3681408v1	PRJNA648710	17-VB00089	3933617	Black tiger shrimps	2017	Germany	absent	Europe	Western Europe
Vibrio cholerae	SAMN15646568	GCF_036814035.1	ASM3681403v1	PRJNA648707	17-VB00084	3913592	White tiger shrimps	2017	Germany	absent	Europe	Western Europe
Vibrio cholerae	SAMN06484413	GCF_021014725.1	ASM2101472v1	PRJNA378282	VN-00470	3916210	seawater	2013	Germany	absent	Europe	Western Europe
Vibrio cholerae	SAMN47061650	GCF_050556025.1	ASM5055602v1	PRJNA1228343	HL0039	4074458	unknown	2023	China	absent	Asia	Eastern Asia
Vibrio cholerae	SAMN38476511	GCF_046439805.1	ASM4643980v1	PRJNA1035537	IRLE0043	3915606	Estuarine biome [ENVO:01000020]	2018	United States	absent	North America	Northern America
Vibrio cholerae	SAMD00180656	GCF_023167505.1	ASM2316750v1	PRJDB8600	RIMD 2214325	4176992	unknown	1981	India	absent	Asia	Southern Asia
Vibrio cholerae	SAMN03488018	GCF_001402585.1	ASM140258v1	PRJNA281423	YB4H02	4039090	pond water	2009	United States	absent	North America	Northern America
Vibrio cholerae	SAMN41863505	GCF_040278825.1	ASM4027882v1	PRJNA1123590	CTMA_1709	4051068	fecal samples	2018	Democratic Republic of the Congo	Homo sapiens	Africa	Middle Africa
Vibrio cholerae	SAMN09945389	GCF_005636125.1	ASM563612v1	PRJNA488932	VcCHNf6	4009380	cell culture	2018	China	seawater	Asia	Eastern Asia
Vibrio cholerae	SAMN09945388	GCF_005636115.1	ASM563611v1	PRJNA488931	VcCHNf5	4005302	cell culture	2018	China	seawater	Asia	Eastern Asia
Vibrio cholerae	SAMN06263848	GCF_002098935.1	ASM209893v1	PRJNA363983	CISM_0035	4034640	stool	2002	Mozambique	Homo sapiens	Africa	Eastern Africa
Vibrio cholerae	SAMN03488021	GCF_001402335.1	ASM140233v1	PRJNA281423	YB7A06	3881934	pond water	2009	United States	absent	North America	Northern America
Vibrio cholerae	SAMD00180503	GCF_023162625.1	ASM2316262v1	PRJDB8600	RIMD 2214363	3826438	unknown	1981	India	absent	Asia	Southern Asia
Vibrio cholerae	SAMN12169089	GCF_006802195.1	ASM680219v1	PRJNA551929	P10-CHT64-05	3954005	unknown	2005	Austria	Homo sapiens	Europe	Western Europe
Vibrio cholerae	SAMN03488006	GCF_001402535.1	ASM140253v1	PRJNA281423	YB2A05	3886789	pond water	2009	United States	absent	North America	Northern America
Vibrio cholerae	SAMN06484373	GCF_021014705.1	ASM2101470v1	PRJNA378284	VN-0462	4009279	seawater	2012	Germany	absent	Europe	Western Europe
Vibrio cholerae	SAMN06484072	GCF_021014745.1	ASM2101474v1	PRJNA378281	VN-00471	3938481	seawater	2013	Germany	absent	Europe	Western Europe
Vibrio cholerae	SAMD00180566	GCF_023164305.1	ASM2316430v1	PRJDB8600	RIMD 2214424	3967087	unknown	1995	Denmark	absent	Europe	Northern Europe
Vibrio cholerae	SAMN06263890	GCF_002098075.1	ASM209807v1	PRJNA363983	CISM_399	4036149	stool	unknown	Mozambique	Homo sapiens	Africa	Eastern Africa
Vibrio cholerae	SAMN06263864	GCF_002098625.1	ASM209862v1	PRJNA363983	CISM_134	4194365	stool	2003	Mozambique	Homo sapiens	Africa	Eastern Africa
Vibrio cholerae	SAMN36689553	GCF_032820115.1	ASM3282011v1	PRJNA997795	N18-1566	4004406	stool	2018	Switzerland	Homo sapiens	Europe	Western Europe
Vibrio cholerae	SAMD00180561	GCF_023164205.1	ASM2316420v1	PRJDB8600	RIMD 2214419	4044493	unknown	1994	India	absent	Asia	Southern Asia
Vibrio cholerae	SAMN06263883	GCF_002098235.1	ASM209823v1	PRJNA363983	CISM_302029	4221472	stool	2009	Mozambique	Homo sapiens	Africa	Eastern Africa
Vibrio cholerae	SAMEA889373	GCF_001260995.1	5174_7#10	PRJEB2215	A27	3996840	unknown	1991	Peru	Homo sapiens	South America	South America
Vibrio cholerae	SAMN09945391	GCF_005636045.1	ASM563604v1	PRJNA488934	VcCHNf8	4040292	cell culture	2018	China	seawater	Asia	Eastern Asia
Vibrio cholerae	SAMEA889178	GCF_001252895.1	5174_6#1	PRJEB2215	4585	4028120	unknown	2007	India	Homo sapiens	Asia	Southern Asia
Vibrio cholerae	SAMN40202097	GCF_037026695.1	ASM3702669v1	PRJNA1077272	Q65805	3986798	ear	2022	Ireland	Homo sapiens	Europe	Northern Europe
Vibrio cholerae	SAMN06198347	GCF_017426985.1	ASM1742698v1	PRJNA359496	DL4213	4031163	water	2008	United States	absent	North America	Northern America
Vibrio cholerae	SAMN17159939	GCF_016457155.1	ASM1645715v1	PRJNA687920	Vc3012	3934094	shrimp	2019	China	absent	Asia	Eastern Asia
Vibrio cholerae	SAMN16072607	GCF_043352025.1	ASM4335202v1	PRJNA661987	I-1436	3963833	water	2009	Russia	absent	Asia	Northern Asia
Vibrio cholerae	SAMN45949673	GCF_046503845.1	ASM4650384v1	PRJNA1202057	NSM	4160897	salt marsh	2024	United States	absent	North America	Northern America
Vibrio cholerae	SAMN06484074	GCF_021014785.1	ASM2101478v1	PRJNA378279	VN-00473	3973663	seawater	2013	Germany	absent	Europe	Western Europe
Vibrio cholerae	SAMN08982501	GCF_003348145.1	ASM334814v1	PRJNA281423	BD28	4053987	water	2013	Bangladesh	absent	Asia	Southern Asia
Vibrio cholerae	SAMN13404287	GCF_035782315.1	ASM3578231v1	PRJNA593663	R18350	4191691	environment	1993	Brazil	unknown	South America	South America
Vibrio cholerae	SAMN10105098	GCF_009749065.1	ASM974906v1	PRJNA492763	01-38_S91	4166387	patient	2001	China	Homo sapiens	Asia	Eastern Asia
Vibrio cholerae	SAMD00221481	GCF_014634285.1	ASM1463428v1	PRJDB9707	PS-7702	3943674	aquatic	1977	Japan	Plecoglossus altivelis	Asia	Eastern Asia
Vibrio cholerae	SAMN13897703	GCF_013111465.1	ASM1311146v1	PRJNA266293	2012EL-1096	4014804	environmental	2011	Haiti	absent	North America	Caribbean
Vibrio cholerae	SAMD00180568	GCF_023164345.1	ASM2316434v1	PRJDB8600	RIMD 2214426	4142821	unknown	1995	South Korea	absent	Asia	Eastern Asia
Vibrio cholerae	SAMN36689551	GCF_032820175.1	ASM3282017v1	PRJNA997795	N18-1318	4112244	stool	2018	Switzerland	Homo sapiens	Europe	Western Europe
Vibrio cholerae	SAMN08982507	GCF_003348055.1	ASM334805v1	PRJNA281423	BD34	3923218	water	2013	Bangladesh	absent	Asia	Southern Asia
Vibrio cholerae	SAMN08982479	GCF_003348485.1	ASM334848v1	PRJNA281423	BD04	3920222	water	2013	Bangladesh	absent	Asia	Southern Asia
Vibrio cholerae	SAMN08982528	GCF_003347715.1	ASM334771v1	PRJNA281423	BD60	3924379	water	2013	Bangladesh	absent	Asia	Southern Asia
Vibrio cholerae	SAMN28767376	GCF_024745065.1	ASM2474506v1	PRJNA843723	ISF-243-9	4041506	raw shrimp	2017	India	absent	Asia	Southern Asia
Vibrio cholerae	SAMN10654009	GCF_004121915.1	ASM412191v1	PRJNA449860	456_92	4007127	Sewer	1992	Brazil	absent	South America	South America
Vibrio cholerae	SAMN06447200	GCF_002204095.1	ASM220409v1	PRJNA376799	153	4017602	stool	2011	Ukraine	Homo sapiens	Europe	Eastern Europe
Vibrio cholerae	SAMN08982491	GCF_003348365.1	ASM334836v1	PRJNA281423	BD18	3918439	water	2013	Bangladesh	absent	Asia	Southern Asia
Vibrio cholerae	SAMN37977882	GCF_037462955.1	ASM3746295v1	PRJNA1031992	18-VB00160	3967421	water	2017	Germany	absent	Europe	Western Europe
Vibrio cholerae	SAMN08982518	GCF_003348535.1	ASM334853v1	PRJNA281423	BD49	4004894	water	2013	Bangladesh	absent	Asia	Southern Asia
Vibrio cholerae	SAMN08982480	GCF_003348465.1	ASM334846v1	PRJNA281423	BD05	4040187	water	2013	Bangladesh	absent	Asia	Southern Asia
Vibrio cholerae	SAMN16072612	GCF_043351865.1	ASM4335186v1	PRJNA661987	I-1103	4022718	water	1990	Russia	absent	Asia	Northern Asia
Vibrio cholerae	SAMD00180625	GCF_023166265.1	ASM2316626v1	PRJDB8600	RIMD 2214295	3883632	unknown	1976	Denmark	absent	Europe	Northern Europe
Vibrio cholerae	SAMEA889299	GCF_001259995.1	5174_8#4	PRJEB2215	A215	3936701	unknown	1985	United States	Homo sapiens	North America	Northern America
Vibrio cholerae	SAMN16805796	GCF_015686815.1	ASM1568681v1	PRJNA670109	HfVC1	4087110	anal swabs	2016	China	Homo sapiens	Asia	Eastern Asia
Vibrio cholerae	SAMEA889305	GCF_001252075.1	5174_5#7	PRJEB2215	4121	3948118	unknown	2004	Vietnam	Homo sapiens	Asia	South-Eastern Asia
Vibrio cholerae	SAMN05590426	GCF_001857485.1	ASM185748v1	PRJNA339415	TP	4060799	water	2000	United States	absent	North America	Northern America
Vibrio cholerae	SAMN15818768	GCF_014281135.1	ASM1428113v1	PRJNA657178	C16-2-29	4078052	migratory bird	2017	China	absent	Asia	Eastern Asia
Vibrio cholerae	SAMN18673071	GCF_019093005.1	ASM1909300v1	PRJNA720630	C16.2.29	4078052	unknown	2017	China	Migratory birds	Asia	Eastern Asia
Vibrio cholerae	SAMN38197350	GCF_033803285.1	ASM3380328v1	PRJNA1018863	975275	4335786	feces	2023	China	Homo sapiens	Asia	Eastern Asia
Vibrio cholerae	SAMN15654241	GCF_036873435.1	ASM3687343v1	PRJNA648964	16-VB00110	3907054	Mussels	2016	Germany	absent	Europe	Western Europe
Vibrio cholerae	SAMN10105096	GCF_009749165.1	ASM974916v1	PRJNA492763	00-1_S85	4175237	patient	2000	China	Homo sapiens	Asia	Eastern Asia
Vibrio cholerae	SAMN08982517	GCF_003347935.1	ASM334793v1	PRJNA281423	BD48	3979375	water	2013	Bangladesh	absent	Asia	Southern Asia
Vibrio cholerae	SAMN08982514	GCF_003347945.1	ASM334794v1	PRJNA281423	BD44	4126020	water	2013	Bangladesh	absent	Asia	Southern Asia
Vibrio cholerae	SAMN08982489	GCF_003348665.1	ASM334866v1	PRJNA281423	BD15	4045291	water	2013	Bangladesh	absent	Asia	Southern Asia
Vibrio cholerae	SAMN10105097	GCF_009749145.1	ASM974914v1	PRJNA492763	00-12_S86	4066766	patient	2000	China	Homo sapiens	Asia	Eastern Asia
Vibrio cholerae	SAMN16805799	GCF_015686775.1	ASM1568677v1	PRJNA670109	HfVC4	4088280	anal swabs	2016	China	Homo sapiens	Asia	Eastern Asia
Vibrio cholerae	SAMN36689568	GCF_032819415.1	ASM3281941v1	PRJNA997795	N21-2192	4046627	stool	2021	Switzerland	Homo sapiens	Europe	Western Europe
Vibrio cholerae	SAMN12168588	GCF_006802865.1	ASM680286v1	PRJNA551929	A120716Z3	4023016	zooplankton	2012	Austria	absent	Europe	Western Europe
Vibrio cholerae	SAMN16805798	GCF_015686715.1	ASM1568671v1	PRJNA670109	HfVC3	4086039	anal swabs	2016	China	Homo sapiens	Asia	Eastern Asia
Vibrio cholerae	SAMN04413738	GCF_001639085.1	ASM163908v1	PRJNA308793	P13762	4096073	feces	1988	Uzbekistan	Homo sapiens	Asia	Central Asia
Vibrio cholerae	SAMN16805797	GCF_015686835.1	ASM1568683v1	PRJNA670109	HfVC2	4086998	anal swabs	2016	China	Homo sapiens	Asia	Eastern Asia
Vibrio cholerae	SAMN10105104	GCF_009748975.1	ASM974897v1	PRJNA492763	09-5_S54	4157630	soft-shelled turtle from agricultural market	2009	China	turtle	Asia	Eastern Asia
Vibrio cholerae	SAMN16805800	GCF_015686735.1	ASM1568673v1	PRJNA670109	HfVC5	4085113	anal swabs	2016	China	Homo sapiens	Asia	Eastern Asia
Vibrio cholerae	SAMN16805802	GCF_015686745.1	ASM1568674v1	PRJNA670109	HfVC7	4086017	anal swabs	2016	China	Homo sapiens	Asia	Eastern Asia
Vibrio cholerae	SAMN28767334	GCF_024745935.1	ASM2474593v1	PRJNA843723	ISF-180-2	4019634	raw shrimp	2014	India	absent	Asia	Southern Asia
Vibrio cholerae	SAMN39524507	GCF_037196045.1	ASM3719604v1	PRJNA1067347	vc-TS4-1	4106963	shrimp	2023	China	absent	Asia	Eastern Asia
Vibrio cholerae	SAMN47003591	GCF_048551175.1	ASM4855117v1	PRJNA702614	JNQH1074	4027889	sputum	2023	China	Homo sapiens	Asia	Eastern Asia
Vibrio cholerae	SAMN40160520	GCF_037150535.1	ASM3715053v1	PRJNA1081302	non-O1/non-O139	4050522	water	2022	Spain	absent	Europe	Southern Europe
Vibrio cholerae	SAMN19110434	GCF_018916535.1	ASM1891653v1	PRJNA729102	TDS0061617	4073703	stool	2016	Tanzania	Homo sapiens	Africa	Eastern Africa
Vibrio cholerae	SAMN19110428	GCF_018398115.1	ASM1839811v1	PRJNA729102	TDS0069928	4054900	stool	2017	Tanzania	Homo sapiens	Africa	Eastern Africa
Vibrio cholerae	SAMN06263857	GCF_002098755.1	ASM209875v1	PRJNA363983	CISM_1020229.6	4034980	stool	2010	Mozambique	Homo sapiens	Africa	Eastern Africa
Vibrio cholerae	SAMN09104938	GCF_003130485.1	ASM313048v1	PRJNA470798	169D	4102946	42.98 N 47.30 E	1993	Russia	Homo sapiens	Asia	Northern Asia
Vibrio cholerae	SAMN06263900	GCF_002097915.1	ASM209791v1	PRJNA363983	CISM_769845.7	4195639	stool	unknown	Mozambique	Homo sapiens	Africa	Eastern Africa
Vibrio cholerae	SAMN06263880	GCF_002098335.1	ASM209833v1	PRJNA363983	CISM_300209	4036397	stool	2008	Mozambique	Homo sapiens	Africa	Eastern Africa
Vibrio cholerae	SAMN06263849	GCF_002098915.1	ASM209891v1	PRJNA363983	CISM_0074	4035667	stool	2003	Mozambique	Homo sapiens	Africa	Eastern Africa
Vibrio cholerae	SAMN03839339	GCF_001282605.1	ASM128260v1	PRJNA285678	EC-051	4068854	pond water	2010	Bangladesh	absent	Asia	Southern Asia
Vibrio cholerae	SAMN06144974	GCF_002078715.1	ASM207871v1	PRJNA356770	19886	4039107	stool	2015	Tanzania	Homo sapiens	Africa	Eastern Africa
Vibrio cholerae	SAMN10803227	GCF_004123215.1	ASM412321v1	PRJNA449860	85_93	4006217	stool	1993	Brazil	Homo sapiens	South America	South America
Vibrio cholerae	SAMN10531978	GCF_019350595.1	ASM1935059v1	PRJNA449860	163_94	4009688	stool	1994	Brazil	Homo sapiens	South America	South America
Vibrio cholerae	SAMN10532227	GCF_019350855.1	ASM1935085v1	PRJNA449860	179_94	4006418	stool	1994	Brazil	Homo sapiens	South America	South America
Vibrio cholerae	SAMN10532223	GCF_019350805.1	ASM1935080v1	PRJNA449860	178_94	4006838	stool	1994	Brazil	Homo sapiens	South America	South America
Vibrio cholerae	SAMN12168605	GCF_006802695.1	ASM680269v1	PRJNA551929	A12JL4W64	3977623	water	2012	Austria	absent	Europe	Western Europe
Vibrio cholerae	SAMN08741621	GCF_003056955.1	ASM305695v1	PRJNA439168	M1425	4025851	Sewage	2003	Russia	Homo sapiens	Asia	Northern Asia
Vibrio cholerae	SAMN06263899	GCF_002097905.1	ASM209790v1	PRJNA363983	CISM_740115.4	4034260	stool	unknown	Mozambique	Homo sapiens	Africa	Eastern Africa
Vibrio cholerae	SAMN05590410	GCF_001857145.1	ASM185714v1	PRJNA339415	2559-78	3982589	crab	1978	United States	absent	North America	Northern America
Vibrio cholerae	SAMN05590413	GCF_001857245.1	ASM185724v1	PRJNA339415	2512-86	3999880	Moore swab	1986	United States	absent	North America	Northern America
Vibrio cholerae	SAMN05590418	GCF_001857355.1	ASM185735v1	PRJNA339415	2497-86	3969967	Moore swab	1987	United States	absent	North America	Northern America
Vibrio cholerae	SAMN33425230	GCF_041834105.1	ASM4183410v1	PRJNA938093	VC31	4023808	feces	2015	Nigeria	absent	Africa	Western Africa
Vibrio cholerae	SAMN26804329	GCF_025505035.1	ASM2550503v1	PRJNA817617	C17	4088232	stool	2014	Ghana	Homo sapiens	Africa	Western Africa
Vibrio cholerae	SAMN06144964	GCF_002076745.1	ASM207674v1	PRJNA356770	TEM/04/01-001	4042748	stool	2012	Tanzania	Homo sapiens	Africa	Eastern Africa
Vibrio cholerae	SAMN10653949	GCF_004121945.1	ASM412194v1	PRJNA449860	54_93	4007585	stool	1993	Brazil	Homo sapiens	South America	South America
Vibrio cholerae	SAMN47003592	GCF_048551205.1	ASM4855120v1	PRJNA702614	JNQH1075	4027356	sputum	2023	China	Homo sapiens	Asia	Eastern Asia
Vibrio cholerae	SAMN29328590	GCF_041447525.1	ASM4144752v1	PRJNA852391	Vc253	4041011	aquaculture water of Penaeus vannamei	2021	China	absent	Asia	Eastern Asia
Vibrio cholerae	SAMN08984081	GCF_003349055.1	ASM334905v1	PRJNA281423	OYP6E05	3945735	Oyster Pond	2009	United States	absent	North America	Northern America
Vibrio cholerae	SAMD00180512	GCF_023162805.1	ASM2316280v1	PRJDB8600	RIMD 2214371	3918975	unknown	1991	India	absent	Asia	Southern Asia
Vibrio cholerae	SAMN08984049	GCF_003349475.1	ASM334947v1	PRJNA281423	OYP1C06	3868273	Oyster Pond	2009	United States	absent	North America	Northern America
Vibrio cholerae	SAMN15646602	GCF_036814175.1	ASM3681417v1	PRJNA648718	17-VB00147	3980285	White tiger shrimps	2017	Germany	absent	Europe	Western Europe
Vibrio cholerae	SAMN19110433	GCF_018398015.1	ASM1839801v1	PRJNA729102	TDS0091210	4072403	stool	2017	Tanzania	Homo sapiens	Africa	Eastern Africa
Vibrio cholerae	SAMN19110435	GCF_018398235.1	ASM1839823v1	PRJNA729102	TDS0062694	4091474	stool	2017	Tanzania	Homo sapiens	Africa	Eastern Africa
Vibrio cholerae	SAMN26804324	GCF_025505135.1	ASM2550513v1	PRJNA817617	E30	3963057	water	2016	Ghana	absent	Africa	Western Africa
Vibrio cholerae	SAMN33425235	GCF_041834025.1	ASM4183402v1	PRJNA938093	VC62	4030737	feces	2007	Nigeria	absent	Africa	Western Africa
Vibrio cholerae	SAMN03093453	GCF_000786335.1	ASM78633v1	PRJNA263061	81	4011922	from waters of the river Temernik in Rostov-on-Don	2014	Russia	absent	Asia	Northern Asia
Vibrio cholerae	SAMN03488015	GCF_001402265.1	ASM140226v1	PRJNA281423	YB4F05	3886413	pond water	2009	United States	absent	North America	Northern America
Vibrio cholerae	SAMD00180587	GCF_023164925.1	ASM2316492v1	PRJDB8600	RIMD 2214448	4177389	unknown	2002	Bangladesh	absent	Asia	Southern Asia
Vibrio cholerae	SAMN03488020	GCF_001402445.1	ASM140244v1	PRJNA281423	YB6A06	3884851	pond water	2009	United States	absent	North America	Northern America
Vibrio cholerae	SAMN40160517	GCF_037150385.1	ASM3715038v1	PRJNA1081302	non-O1/non-O139	4019295	water	2022	Spain	absent	Europe	Southern Europe
Vibrio cholerae	SAMN16072617	GCF_043351655.1	ASM4335165v1	PRJNA661987	218-16-N	4033038	water	2016	Russia	absent	Asia	Northern Asia
Vibrio cholerae	SAMN03436878	GCF_000966385.1	ASM96638v1	PRJNA279075	M818	3982448	unknown	1970	Russia	Homo sapiens	Asia	Northern Asia
Vibrio cholerae	SAMN23296544	GCF_021166895.1	ASM2116689v1	PRJNA781803	14980	4057077	patient	2019	Russia	Homo sapiens	Asia	Northern Asia
Vibrio cholerae	SAMN33425227	GCF_041834225.1	ASM4183422v1	PRJNA938093	VC25	4025792	feces	2010	Nigeria	absent	Africa	Western Africa
Vibrio cholerae	SAMN41863503	GCF_040278965.1	ASM4027896v1	PRJNA1123590	CTMA_1707	4047387	fecal samples	2018	Democratic Republic of the Congo	Homo sapiens	Africa	Middle Africa
Vibrio cholerae	SAMN38476525	GCF_046438075.1	ASM4643807v1	PRJNA1035537	IRLE0079	3915255	Estuarine biome [ENVO:01000020]	2018	United States	absent	North America	Northern America
Vibrio cholerae	SAMN12169088	GCF_006802205.1	ASM680220v1	PRJNA551929	P9-CHT63-05	4098942	unknown	2005	Austria	Homo sapiens	Europe	Western Europe
Vibrio cholerae	SAMN18673059	GCF_019093175.1	ASM1909317v1	PRJNA720630	C2XS.1	3931265	unknown	2018	China	Migratory birds	Asia	Eastern Asia
Vibrio cholerae	SAMN12640176	GCF_008269455.1	ASM826945v1	PRJNA562408	M1467	3931197	water	2010	Russia	Homo sapiens	Asia	Northern Asia
Vibrio cholerae	SAMN18673087	GCF_019092835.1	ASM1909283v1	PRJNA720630	C19c.B	3935179	unknown	2018	China	Migratory birds	Asia	Eastern Asia
Vibrio cholerae	SAMEA114395337	GCF_964185455.1	CTMA_1693	PRJEB66194		4053051	absent	2018	Democratic Republic of the Congo	absent	Africa	Middle Africa
Vibrio cholerae	SAMN08982500	GCF_003348175.1	ASM334817v1	PRJNA281423	BD27	4050726	water	2013	Bangladesh	absent	Asia	Southern Asia
Vibrio cholerae	SAMN08982486	GCF_003348355.1	ASM334835v1	PRJNA281423	BD12	4046220	water	2013	Bangladesh	absent	Asia	Southern Asia
Vibrio cholerae	SAMN10654121	GCF_004121685.1	ASM412168v1	PRJNA449860	227_94	4007713	stool	1994	Brazil	Homo sapiens	South America	South America
Vibrio cholerae	SAMN39524509	GCF_037196005.1	ASM3719600v1	PRJNA1067347	vc-CLC6-1	4126928	chicken	2023	China	absent	Asia	Eastern Asia
Vibrio cholerae	SAMN05590417	GCF_001857325.1	ASM185732v1	PRJNA339415	1496-86	3972280	Moore swab	1986	United States	absent	North America	Northern America
Vibrio cholerae	SAMN03488014	GCF_001402285.1	ASM140228v1	PRJNA281423	YB4C07	4015430	pond water	2009	United States	absent	North America	Northern America
Vibrio cholerae	SAMN10532228	GCF_019350875.1	ASM1935087v1	PRJNA449860	131_94	3985038	stool	1994	Brazil	Homo sapiens	South America	South America
Vibrio cholerae	SAMN05590419	GCF_001857345.1	ASM185734v1	PRJNA339415	2523-87	3947558	Moore swab	1974	United States	absent	North America	Northern America
Vibrio cholerae	SAMN03488010	GCF_001402425.1	ASM140242v1	PRJNA281423	YB2G07	3941216	pond water	2009	United States	absent	North America	Northern America
Vibrio cholerae	SAMN03488013	GCF_001402605.1	ASM140260v1	PRJNA281423	YB4B03	3916598	pond water	2009	United States	absent	North America	Northern America
Vibrio cholerae	SAMN03488016	GCF_001402575.1	ASM140257v1	PRJNA281423	YB4G05	3927241	pond water	2009	United States	absent	North America	Northern America
Vibrio cholerae	SAMN05590420	GCF_001743085.1	ASM174308v1	PRJNA339415	3223-74	4017920	storm drain	1974	Guam	absent	Oceania	Micronesia
Vibrio cholerae	SAMN40160522	GCF_037150575.1	ASM3715057v1	PRJNA1081302	non-O1/non-O139	4050047	water	2022	Spain	absent	Europe	Southern Europe
Vibrio cholerae	SAMD00180521	GCF_023162985.1	ASM2316298v1	PRJDB8600	RIMD 2214382	4016812	unknown	1993	India	absent	Asia	Southern Asia
Vibrio cholerae	SAMN03488023	GCF_001402655.1	ASM140265v1	PRJNA281423	YB8E08	4013838	pond water	2009	United States	absent	North America	Northern America
Vibrio cholerae	SAMN18673086	GCF_019092825.1	ASM1909282v1	PRJNA720630	C19c.a	3932761	unknown	2018	China	Migratory birds	Asia	Eastern Asia
Vibrio cholerae	SAMN40160497	GCF_037154435.1	ASM3715443v1	PRJNA1081302	non-O1/non-O139	3962717	culture	2019	Spain	Homo sapiens	Europe	Southern Europe
Vibrio cholerae	SAMEA114395386	GCF_964185685.1	CTMA_1780	PRJEB66194		4048577	absent	2019	Democratic Republic of the Congo	absent	Africa	Middle Africa
Vibrio cholerae	SAMN40160518	GCF_037150455.1	ASM3715045v1	PRJNA1081302	non-O1/non-O139	4010791	culture	2022	Spain	Homo sapiens	Europe	Southern Europe
Vibrio cholerae	SAMN17159937	GCF_016456805.1	ASM1645680v1	PRJNA687920	Vc2634	4230315	shrimp	2017	China	absent	Asia	Eastern Asia
Vibrio cholerae	SAMEA889198	GCF_001254095.1	5174_8#7	PRJEB2215	A325	3966042	unknown	1993	Argentina	Homo sapiens	South America	South America
Vibrio cholerae	SAMN19110427	GCF_018916555.1	ASM1891655v1	PRJNA729102	TDS0087994	4338714	stool	2017	Tanzania	Homo sapiens	Africa	Eastern Africa
Vibrio cholerae	SAMEA114395438	GCF_964185375.1	CTMA_1794	PRJEB66194		4048540	absent	2020	Democratic Republic of the Congo	absent	Africa	Middle Africa
Vibrio cholerae	SAMN17159938	GCF_016457185.1	ASM1645718v1	PRJNA687920	Vc2932	4135061	shrimp	2019	China	absent	Asia	Eastern Asia
Vibrio cholerae	SAMN40160515	GCF_037154235.1	ASM3715423v1	PRJNA1081302	non-O1/non-O139	4190040	water	2022	Spain	absent	Europe	Southern Europe
Vibrio cholerae	SAMN13376861	GCF_010686605.1	ASM1068660v1	PRJNA591293	NAG1	3957774	unknown	2017	Iraq	Homo sapiens	Asia	Western Asia
Vibrio cholerae	SAMN05590414	GCF_001857265.1	ASM185726v1	PRJNA339415	3272-78	3946798	water	1977	United States	absent	North America	Northern America
Vibrio cholerae	SAMN18673117	GCF_020103235.1	ASM2010323v1	PRJNA720630	M18C.4	3939755	unknown	2018	China	Migratory birds	Asia	Eastern Asia
Vibrio cholerae	SAMN52950334	GCF_053324955.1	ASM5332495v1	PRJNA1354620	NCDC_ViCho_004	4044890	unknown	2025	Georgia	absent	Asia	Western Asia
Vibrio cholerae	SAMN08982509	GCF_003348035.1	ASM334803v1	PRJNA281423	BD37	4026163	water	2013	Bangladesh	absent	Asia	Southern Asia
Vibrio cholerae	SAMN05590421	GCF_001857365.1	ASM185736v1	PRJNA339415	3225-74	4002038	Storm drain	1974	Guam	absent	Oceania	Micronesia
Vibrio cholerae	SAMN37977899	GCF_037462605.1	ASM3746260v1	PRJNA1031992	18-VB00587	4090892	water	2018	Germany	absent	Europe	Western Europe
Vibrio cholerae	SAMN30418539	GCF_032335195.1	ASM3233519v1	PRJNA871367	22-VB00037-1	3981776	food	2022	Germany	Penaeus monodon	Europe	Western Europe
Vibrio cholerae	SAMN08984077	GCF_003349125.1	ASM334912v1	PRJNA281423	OYP6B02	3941350	Oyster Pond	2009	United States	absent	North America	Northern America
Vibrio cholerae	SAMN27723935	GCF_023488285.1	ASM2348828v1	PRJNA830476	153	4171447	clinical	2022	United States	Homo sapiens	North America	Northern America
Vibrio cholerae	SAMN03488011	GCF_001402545.1	ASM140254v1	PRJNA281423	YB3B05	4014368	pond water	2009	United States	absent	North America	Northern America
Vibrio cholerae	SAMN40032385	GCF_036888835.1	ASM3688883v1	PRJNA1079073	B20237A	4032159	seawater	2020	Ireland	absent	Europe	Northern Europe
Vibrio cholerae	SAMN14214611	GCF_036441475.1	ASM3644147v1	PRJNA608950	16-VB00025	4095786	Mussels	2016	Germany	absent	Europe	Western Europe
Vibrio cholerae	SAMN38476533	GCF_046437615.1	ASM4643761v1	PRJNA1035537	IRLE0123	4026501	Estuarine biome [ENVO:01000020]	2019	United States	absent	North America	Northern America
Vibrio cholerae	SAMEA889328	GCF_001250235.2	5174_7#8_v2	PRJEB2215	A19	4033501	unknown	1971	Bangladesh	Homo sapiens	Asia	Southern Asia
Vibrio cholerae O1 biovar El Tor str. L-3226	SAMN02630793	GCF_000600255.1	Vibrio cholerae O1 biovar El Tor str. L-3226	PRJNA237111	L-3226	3991045	stool from a Russian tourist who visited India in 2010	2010	Russia	Homo sapiens	Asia	Northern Asia
Vibrio cholerae	SAMN13613314	GCF_009799825.1	ASM979982v1	PRJNA596117		4042783	fecal sample	2015	Democratic Republic of the Congo	Homo sapiens	Africa	Middle Africa
Vibrio cholerae	SAMN04256437	GCF_001887515.1	ASM188751v1	PRJNA301765	NCTC5395	4170245	unknown	1938	Iraq	unknown	Asia	Western Asia
Vibrio cholerae	SAMEA104115281	GCF_900185995.1	BK1071	PRJEB20589		4194576	Patient blood	2016	Germany	Homo sapiens	Europe	Western Europe
Vibrio cholerae	SAMN08822914	GCF_003063785.1	ASM306378v1	PRJNA447902	N16961	4047835	patient sample	1975	Bangladesh	Homo sapiens	Asia	Southern Asia
Vibrio cholerae	SAMEA114395504	GCF_964186445.1	CTMA_1838	PRJEB66194		3846511	absent	2020	Democratic Republic of the Congo	absent	Africa	Middle Africa
Vibrio cholerae	SAMN34993713	GCF_044343085.1	ASM4434308v1	PRJNA970070	M812	4046031	Physical	1971	Chad	Homo sapiens	Africa	Middle Africa
Vibrio cholerae	SAMN34993720	GCF_043766185.1	ASM4376618v1	PRJNA970070	M795	4074827	Physical	1976	Bangladesh	Homo sapiens	Asia	Southern Asia
Vibrio cholerae	SAMN34993717	GCF_043756065.1	ASM4375606v1	PRJNA970070	M818	4043308	Physical	1975	Comoros	Homo sapiens	Africa	Eastern Africa
Vibrio cholerae	SAMN31210808	GCF_026013235.1	ASM2601323v1	PRJNA888235	E1	4033813	water	1992	China	absent	Asia	Eastern Asia
Vibrio cholerae	SAMN52838569	GCF_053202865.1	ASM5320286v1	PRJNA1346649	S15G02	4236980	liver	2024	China	Procypris rabaudi	Asia	Eastern Asia
Vibrio cholerae	SAMN04875560	GCF_002073335.2	ASM207333v2	PRJNA231221	FDAARGOS_223	4042269	blood	unknown	United States	Homo sapiens	North America	Northern America
Vibrio cholerae	SAMN04256436	GCF_001887475.1	ASM188747v1	PRJNA301765	E506	4062508	unknown	1974	United States	unknown	North America	Northern America
Vibrio cholerae	SAMN12648314	GCF_009762985.1	ASM976298v1	PRJNA266293	3569-08	4056460	stool	2008	United States	unknown	North America	Northern America
Vibrio cholerae	SAMN14944083	GCF_013357805.1	ASM1335780v1	PRJNA633476	W7G	4476429	Water sample	2004	United States	absent	North America	Northern America
Vibrio cholerae	SAMN14944082	GCF_013357785.1	ASM1335778v1	PRJNA633476	W6G	4475976	Water sample	2004	United States	absent	North America	Northern America
Vibrio cholerae	SAMN12057851	GCF_008083855.1	ASM808385v1	PRJNA548872	N2784	3814701	unknown	unknown	unknown	absent	unknown	unknown
Vibrio cholerae	SAMN18296291	GCF_030062725.1	ASM3006272v1	PRJNA714234	MS84A	4007146	stool	2010	Thailand	Homo sapiens	Asia	South-Eastern Asia
Vibrio cholerae	SAMN34993712	GCF_043757815.1	ASM4375781v1	PRJNA970070	M811	4057656	Physical	1971	Myanmar	Homo sapiens	Asia	South-Eastern Asia
Vibrio cholerae	SAMN34993716	GCF_044343075.1	ASM4434307v1	PRJNA970070	M815	4066374	Physical	1973	Philippines	Homo sapiens	Asia	South-Eastern Asia
Vibrio cholerae	SAMN37453706	GCF_032027525.2	ASM3202752v2	PRJNA1018863	vc962760	4165650	feces	2023	China	Homo sapiens	Asia	Eastern Asia
Vibrio cholerae	SAMN07821484	GCF_002749635.1	ASM274963v1	PRJNA415313	E7946	4063073	stool	1978	Bahrain	Homo sapiens	Asia	Western Asia
Vibrio cholerae	SAMN34993707	GCF_043760675.1	ASM4376067v1	PRJNA970070	M807	4107579	Physical	1969	Vietnam	Homo sapiens	Asia	South-Eastern Asia
Vibrio cholerae	SAMD00180576	GCF_023164585.1	ASM2316458v1	PRJDB8600	RIMD 2214435	3918727	unknown	1998	India	absent	Asia	Southern Asia
Vibrio cholerae	SAMN34993706	GCF_043766955.1	ASM4376695v1	PRJNA970070	M686	4113123	Physical	1968	Thailand	Homo sapiens	Asia	South-Eastern Asia
Vibrio cholerae	SAMN34993715	GCF_043756335.1	ASM4375633v1	PRJNA970070	M814	4077379	Physical	1972	Morocco	Homo sapiens	Africa	Northern Africa
Vibrio cholerae	SAMN14944112	GCF_013357845.1	ASM1335784v1	PRJNA633476	SA7G	4347631	Water sample	2004	United States	absent	North America	Northern America
Vibrio cholerae	SAMN04376930	GCF_001515165.1	ASM151516v1	PRJNA307230	M1522	3955145	water sample	2014	Russia	absent	Asia	Northern Asia
Vibrio cholerae	SAMN34993705	GCF_043762865.1	ASM4376286v1	PRJNA970070	CRC1106	4104654	Physical	1964	India	Homo sapiens	Asia	Southern Asia
Vibrio cholerae	SAMN34993703	GCF_043763905.1	ASM4376390v1	PRJNA970070	M804	4068682	Physical	1962	India	Homo sapiens	Asia	Southern Asia
Vibrio cholerae	SAMN34993710	GCF_043759795.1	ASM4375979v1	PRJNA970070	M809	4072684	Physical	1970	Sierra Leone	Homo sapiens	Africa	Western Africa
Vibrio cholerae	SAMD00180581	GCF_023164825.1	ASM2316482v1	PRJDB8600	RIMD 2214442	3931014	unknown	1998	Germany	absent	Europe	Western Europe
Vibrio cholerae	SAMN04256434	GCF_001887435.1	ASM188743v1	PRJNA301765	CRC711	4057520	unknown	1964	India	unknown	Asia	Southern Asia
Vibrio cholerae	SAMN14944111	GCF_013357825.1	ASM1335782v1	PRJNA633476	E7G	4280991	Water sample	2004	United States	absent	North America	Northern America
Vibrio cholerae	SAMN04256433	GCF_001887455.1	ASM188745v1	PRJNA301765	CRC1106	4099119	unknown	1962	India	unknown	Asia	Southern Asia
Vibrio cholerae	SAMN34993721	GCF_043754845.1	ASM4375484v1	PRJNA970070	M820	4040161	Physical	1978	Malaysia	Homo sapiens	Asia	South-Eastern Asia
Vibrio cholerae	SAMN04256439	GCF_001887495.1	ASM188749v1	PRJNA301765	E1162	4110872	unknown	1962	China	unknown	Asia	Eastern Asia
Vibrio cholerae INDRE 91/1	SAMN02393825	GCF_000176435.1	ASM17643v1	PRJNA40503	INDRE 91/1	3947707	absent	1991	Mexico	Homo sapiens	North America	Central America
Vibrio cholerae	SAMN04256432	GCF_001887395.1	ASM188739v1	PRJNA301765	C5	4102038	unknown	1957	Indonesia	unknown	Asia	South-Eastern Asia
Vibrio cholerae	SAMN24592306	GCF_021431865.1	ASM2143186v1	PRJNA793890	PanChol	4040818	Laboratory	2020	United States	absent	North America	Northern America
Vibrio cholerae	SAMN34993711	GCF_043758405.1	ASM4375840v1	PRJNA970070	M810	4064496	Physical	1970	Ethiopia	Homo sapiens	Africa	Eastern Africa
[truncated: 12,383 more rows]
